# Supplementary material for: A CRISPR screen for factors regulating SAMHD1 degradation identifies IFITMs as potent inhibitors of lentiviral particle delivery
Source: Retrovirology. 2018 Mar 20;15:26. doi: 10.1186/s12977-018-0409-2 (PMC5859395; doi:10.1186/s12977-018-0409-2)
Supplement: Supplementary file 1 — Additional file 1: Table S1. Complete MAGeCK analysis. For each gene present in the knockout ISG library, we indicate the MAGeCK gene score, rank, and the associated p value as determined by MAGeCK. Values of IFNα induction based on Goujon et al. [29] are also shown [file 12977_2018_409_MOESM1_ESM.xlsx]

## Sheet: MAGcCK analysis
Gene	rank	MaGecK score	Score p-value	IFN average fold change
SAMHD1	1	1.1163e-21	2.4678e-06	N/A
STAT2	2	1.0492e-17	2.4678e-06	2.22285
IFNAR1	3	2.5785e-16	2.4678e-06	0.742421
STAT1	4	1.5141e-15	2.4678e-06	13.9396
COMMD3	5	1.4514e-14	2.4678e-06	0.93059
IFITM3	6	1.4754e-13	2.4678e-06	7.7244
EIF3L	7	2.2808e-13	2.4678e-06	0.730451
SLC35A2	8	1.229e-12	2.4678e-06	1.25309
IRF9	9	3.5147e-11	2.4678e-06	3.07605
PMM2	10	5.9268e-11	2.4678e-06	1.10852
ASCC3	11	8.0791e-09	2.4678e-06	1.23919
MYD88	12	2.1924e-08	2.4678e-06	3.58193
TLR2	13	9.7202e-07	1.2339e-05	0.827923
ATP8B4	14	1.2988e-06	1.2339e-05	N/A
IRF8	15	3.3698e-06	3.2082e-05	1.01282
G3BP1	16	3.7712e-06	3.7018e-05	1.18667
B4GALT5	17	1.5778e-05	0.00010118	0.98219
RTCB	18	2.3034e-05	0.00014067	1.41629
IFITM1	19	2.5386e-05	0.0001456	48.1113
SPTLC2	20	3.6133e-05	0.00019496	2.19874
TMEM41B	21	3.6999e-05	0.0001999	0.898823
KCNE2	22	3.754e-05	0.00020483	1.86109
CBWD3	23	7.0318e-05	0.00047629	0.823301
BAZ1A	24	0.00014023	0.00094518	1.12261
GCNT1	25	0.00020628	0.0013598	0.990171
PXK	26	0.00020737	0.0013746	0.950384
IRF2	27	0.00021479	0.0014289	1.74501
UPP2	28	0.00021663	0.0014388	0.866224
EML4	29	0.00024603	0.0016757	0.919306
EPC1	30	0.00038916	0.0025592	1.19404
FOS	31	0.00042058	0.0027072	1.04873
LYSMD2	32	0.0004415	0.0028059	1.46524
CMTR1	33	0.00066689	0.0039954	2.47294
SLC37A2	34	0.00078904	0.0046766	0.91284
SSB	35	0.00079718	0.0047309	1.6844
DRAM1	36	0.00080347	0.0047605	1.0885
TMEM123	37	0.00086263	0.0050714	1.38934
SEC14L2	38	0.00094167	0.0054515	0.891713
SRBD1	39	0.0010481	0.0059648	1.04167
DUSP2	40	0.0010618	0.0060437	1.20606
ERLEC1	41	0.0011238	0.0063103	1.29237
GBP4	42	0.0011898	0.0065768	5.346
C1orf173	43	0.0012043	0.0066558	N/A
SDS	44	0.0013839	0.0075343	2.08061
UGT1A4	45	0.001407	0.0076676	0.986944
NCOA3	46	0.0015879	0.0085067	1.19914
RPL22	47	0.0016194	0.0086449	0.724627
RABGAP1L	48	0.0016738	0.0088966	1.60797
ADAR	49	0.0016906	0.0089904	2.90498
AK4	50	0.0017139	0.0091039	1.05654
METTL13	51	0.0017736	0.0093852	1.04265
SEC22B	52	0.0017767	0.0094	1.19018
CNGA1	53	0.0018042	0.0094839	1.05987
FOSL2	54	0.0018088	0.0095037	1.1139
MED12	55	0.0020279	0.010525	0.758361
SDC2	56	0.0020727	0.010831	1.1248
BTN3A1	57	0.0021811	0.011285	1.54582
IDO2	58	0.0023735	0.012144	0.964049
MSMO1	59	0.0025196	0.01283	1.18602
NRIP3	60	0.0026264	0.013339	N/A
EDN1	61	0.00273	0.013822	0.980159
MCOLN2	62	0.0027451	0.013911	1.14706
NFKB2	63	0.0028506	0.014331	1.41142
TFEC	64	0.0030955	0.015575	1.20159
JUNB	65	0.0034167	0.017258	1.32684
C22orf28	66	0.0034789	0.017544	N/A
ZNF384	67	0.0036274	0.018294	0.857802
FAM46A	68	0.0037234	0.018719	1.15401
PARPBP	69	0.0037376	0.018753	1.18265
MS4A6A	70	0.0037888	0.018936	1.11125
PLEKHN1	71	0.0038545	0.019173	1.12064
NCAPG	72	0.0039001	0.01935	0.948767
SERPINB9	73	0.0039096	0.0194	N/A
TARS	74	0.0039716	0.019686	1.28198
GNRH1	75	0.0040334	0.020012	1.06853
ESR2	76	0.004159	0.020589	1.09674
SLC38A3	77	0.0042025	0.020811	1.44686
OR52N4	78	0.0045624	0.022322	0.99793
EIF2AK2	79	0.0046467	0.022628	6.18469
RNASE6	80	0.004815	0.023467	0.379139
SHISA5	81	0.0053318	0.025461	4.44601
ZNF181	82	0.0058383	0.027435	1.35184
SMIM15	83	0.0058904	0.027632	N/A
HSD17B14	84	0.0060642	0.028254	0.569236
TKTL1	85	0.0062414	0.028955	0.981616
PLEKHA4	86	0.0063764	0.029424	2.38076
ARHGAP31	87	0.0065498	0.030061	1.1055
APOBEC3B	88	0.0067451	0.030722	0.664898
ABL2	89	0.0071024	0.031907	0.970851
FAM3C	90	0.0071475	0.03207	1.00882
SLC2A3	91	0.0071752	0.032178	0.866567
PSMA6	92	0.007271	0.032588	1.19178
PSAT1	93	0.0073075	0.032682	1.40971
IFI44	94	0.0073222	0.032726	58.9541
CYP1A1	95	0.007588	0.033605	1.18583
P2RY2	96	0.0076797	0.033876	1.18639
NonTargetingControlGuideForHuman_0136	97	0.0079094	0.034686	N/A
MOXD1	98	0.0081519	0.035574	1.93999
NR4A2	99	0.0082432	0.03589	1.48851
IER5	100	0.0088115	0.037854	0.990487
CA13	101	0.0088946	0.038131	1.06571
SRGAP2	102	0.0089502	0.038353	1.36619
HLA-F	103	0.0090035	0.03856	4.60287
FBXO6	104	0.009218	0.039251	4.61802
SNX5	105	0.0092823	0.039458	0.890862
GALM	106	0.0092935	0.039493	1.05721
GPR137B	107	0.0093727	0.039754	0.998097
IL3RA	108	0.0094868	0.040085	1.08708
MAMLD1	109	0.0096193	0.040623	1.3916
HCAR2	110	0.0097767	0.041186	0.933759
PHF15	111	0.010192	0.042716	N/A
SQLE	112	0.01055	0.044004	1.07872
TRIM21	113	0.010563	0.044029	1.87866
LIPG	114	0.010733	0.04467	2.09832
LGALS2	115	0.010853	0.0451	0.784921
KIR3DL1	116	0.010876	0.045169	2.09269
NOTCH3	117	0.012136	0.049369	0.862742
ARMCX3	118	0.012187	0.049527	1.18213
ACVR2A	119	0.012594	0.050845	1.008
ASB2	120	0.012609	0.050889	0.956554
CMYA5	121	0.012716	0.051235	2.10024
CALCRL	122	0.013661	0.054448	0.975106
RASAL2	123	0.01378	0.054961	0.915865
PLA2G4A	124	0.01384	0.055233	1.10809
KIAA0907	125	0.013856	0.055282	1.00548
C1GALT1	126	0.013892	0.055396	1.67272
SEMA6B	127	0.01435	0.056911	1.33885
DTX3L	128	0.014588	0.057834	N/A
ZNF234	129	0.014738	0.058268	0.857634
NonTargetingControlGuideForHuman_0175	130	0.014998	0.059181	N/A
GBP3	131	0.014999	0.059186	1.16911
MS4A4A	132	0.015904	0.062064	1.69738
RASGEF1B	133	0.016051	0.062671	0.973181
CTSL	134	0.016143	0.063002	1.15337
DAGLA	135	0.016313	0.063574	1.00508
STX17	136	0.016422	0.06387	1.68769
OAS1	137	0.016448	0.063939	34.1024
RSAD2	138	0.016531	0.064186	14.9558
B3GNT5	139	0.016867	0.06542	1.08645
LIMS1	140	0.017349	0.066881	1.32687
SLC38A5	141	0.017562	0.067498	2.14978
GIMAP5	142	0.017819	0.068391	1.10145
SYN1	143	0.017835	0.06847	1.04297
SLC27A2	144	0.017973	0.068984	1.01458
MGAT5B	145	0.018064	0.069334	0.981742
C18orf54	146	0.018107	0.069477	0.853166
ACSL4	147	0.01815	0.069615	1.15784
HS3ST1	148	0.018464	0.070612	1.32162
APOBEC1	149	0.019067	0.072488	1.06886
CHMP5	150	0.019245	0.073065	2.32824
ZNF260	151	0.019782	0.074837	1.05373
ZNF419	152	0.01996	0.075346	N/A
RASGRP3	153	0.020184	0.07614	2.28454
NUP50	154	0.020422	0.0769	1.06359
TNNI1	155	0.020466	0.077039	1.07258
FGL2	156	0.020498	0.077132	1.25799
GOSR1	157	0.020837	0.078184	0.950963
PIR	158	0.020912	0.078376	1.73679
PEX12	159	0.021201	0.079309	1.13676
GADD45B	160	0.02133	0.079773	1.37454
PEAK1	161	0.021585	0.080489	0.725946
PDGFRL	162	0.021956	0.081693	2.2601
IL36RN	163	0.022016	0.08191	0.773152
SYTL2	164	0.022202	0.082577	1.12651
ZNF816	165	0.022314	0.082971	1.0233
APOL4	166	0.022321	0.082991	0.753668
DDX60	167	0.022626	0.084008	7.88379
ADA	168	0.022851	0.084743	0.882362
FPR3	169	0.02313	0.085681	1.27738
ETV7	170	0.023191	0.085874	3.39991
LDHAL6B	171	0.023216	0.085933	1.00204
CXCR6	172	0.023847	0.087986	0.980049
MIA3	173	0.023874	0.08805	1.12556
HEG1	174	0.024102	0.088652	2.01576
TUBB1	175	0.024122	0.088746	0.930189
TMEM110	176	0.024158	0.088909	2.62601
USP18	177	0.024158	0.088909	40.6828
CLU	178	0.024217	0.089072	1.46728
NonTargetingControlGuideForHuman_0140	179	0.024319	0.089368	N/A
IFI44L	180	0.024632	0.090503	182.947
PRDM11	181	0.024661	0.090607	N/A
ARNT2	182	0.024827	0.091145	1.06237
LSS	183	0.024871	0.091273	1.12334
HRH1	184	0.024979	0.091614	1.53872
ANKEF1	185	0.025186	0.09228	N/A
NCAM1	186	0.025229	0.092418	1.28338
OGFR	187	0.02531	0.092729	1.417
SPDYA	188	0.025324	0.092749	1.2149
PAK3	189	0.025463	0.093159	0.913722
GIMAP4	190	0.025601	0.093608	2.5344
BRCA2	191	0.026034	0.094896	2.54552
SLC1A3	192	0.02657	0.096678	1.59982
C5orf58	193	0.02669	0.097048	0.999057
XRN1	194	0.026832	0.097527	1.58891
RFPL4A	195	0.02721	0.098716	N/A
CETN3	196	0.027238	0.098835	1.0599
MYO10	197	0.027369	0.09923	1.39377
NonTargetingControlGuideForHuman_0130	198	0.027601	0.09998	N/A
C19orf66	199	0.028074	0.10136	5.35477
A2M	200	0.028116	0.10153	0.722354
TTC21A	201	0.028365	0.10226	1.66268
JUP	202	0.028662	0.10312	3.52505
GEN1	203	0.028741	0.10327	1.173
CD69	204	0.028803	0.10341	1.13023
BCAR3	205	0.028849	0.10353	0.89031
C10orf12	206	0.028866	0.1036	1.16625
KCTD19	207	0.029284	0.10493	N/A
ATP13A3	208	0.029339	0.10508	1.02588
TRIM36	209	0.029366	0.10518	1.30088
MAP3K14	210	0.029519	0.10565	0.955525
PAPOLG	211	0.029807	0.10651	0.95456
GAK	212	0.030702	0.10921	1.02729
GOLPH3L	213	0.030703	0.10921	0.950922
UBE2Z	214	0.03082	0.10955	1.19457
NonTargetingControlGuideForHuman_0151	215	0.030883	0.10972	N/A
AURKB	216	0.031032	0.11013	0.90038
CHRNB2	217	0.031069	0.11021	0.992893
ERLIN1	218	0.032173	0.11353	1.02205
ZNF780B	219	0.032174	0.11353	0.691256
PMEPA1	220	0.032311	0.11397	1.22914
LAMP5	221	0.032379	0.11416	1.14993
LAIR2	222	0.032722	0.11516	1.12633
USP44	223	0.0328	0.1154	1.42452
NCR3LG1	224	0.0329	0.11569	N/A
RBCK1	225	0.033125	0.11628	2.34194
BBS12	226	0.033284	0.11675	N/A
DRAP1	227	0.033372	0.11698	2.07967
NAMPT	228	0.033414	0.11706	2.5481
TRANK1	229	0.033442	0.11711	1.40339
TNFSF8	230	0.033587	0.11747	N/A
TNFRSF9	231	0.033868	0.118	0.638238
IFITM2	232	0.033881	0.11802	4.15294
HS3ST3B1	233	0.033893	0.11804	1.34525
RAPGEF5	234	0.034419	0.11927	1.05658
PPARG	235	0.034465	0.11941	1.31158
KEAP1	236	0.034666	0.11985	0.965207
ABTB2	237	0.035595	0.12201	1.37745
BATF2	238	0.035773	0.12249	7.01905
TNFAIP8L3	239	0.0359	0.12283	1.24905
CABP4	240	0.036402	0.12394	0.75112
PNPT1	241	0.036426	0.12401	3.54445
ZNF2	242	0.036547	0.12433	1.16047
CABLES1	243	0.036627	0.12456	1.05301
SCAND3	244	0.036739	0.12485	N/A
LGALS3BP	245	0.037442	0.12655	16.3088
APOF	246	0.037702	0.12706	N/A
APOBEC3C	247	0.038457	0.12885	1.10216
IL15	248	0.03868	0.12936	1.11976
ZKSCAN7	249	0.038968	0.12999	1.18075
MET	250	0.039811	0.13181	1.16749
TNFAIP3	251	0.039872	0.13198	1.49563
RAPH1	252	0.039979	0.13221	1.14122
MAP3K8	253	0.040274	0.1329	0.958635
TRIM22	254	0.040382	0.13317	N/A
C2	255	0.040489	0.13345	1.66917
NonTargetingControlGuideForHuman_0158	256	0.040597	0.13369	N/A
ATP10D	257	0.040725	0.13397	1.40062
LPPR4	258	0.041022	0.13465	2.61197
GAREM	259	0.041468	0.13564	1.35906
PDCD1LG2	260	0.042018	0.13696	1.39501
CCL1	261	0.04227	0.1375	1.261
ADORA3	262	0.042674	0.13839	0.853371
RHOB	263	0.042932	0.13896	1.76832
CBLN3	264	0.043014	0.13916	1.12348
MMP7	265	0.043518	0.14036	0.961391
TCN2	266	0.043728	0.14087	1.249
EREG	267	0.043812	0.14112	N/A
HEY2	268	0.043966	0.14148	1.04118
HPS5	269	0.044414	0.14245	1.05323
TCIRG1	270	0.044627	0.14298	1.17868
IFI30	271	0.045435	0.14485	2.20113
LGALS9B	272	0.047283	0.1494	3.63283
CCDC39	273	0.047306	0.14943	1.03083
IFITM5	274	0.04844	0.15196	1.08891
AKT3	275	0.048488	0.15202	1.18215
RHBDL3	276	0.048559	0.15219	0.98019
ELF1	277	0.048805	0.15273	0.947831
PLSCR4	278	0.048948	0.15302	0.679819
C5orf54	279	0.04945	0.15418	N/A
C9orf64	280	0.049676	0.15468	N/A
GAPT	281	0.04972	0.15476	0.771411
ZBTB21	282	0.050066	0.1556	1.47426
PCBP3	283	0.050089	0.15566	1.06681
IGFBP2	284	0.050274	0.15611	0.805264
IL1A	285	0.050484	0.1567	0.850359
RTP4	286	0.050507	0.15677	3.08426
AGXT	287	0.051571	0.15907	0.982043
CAMSAP2	288	0.052152	0.16033	1.33223
SELL	289	0.052297	0.16068	1.39755
TRAF5	290	0.052581	0.16136	1.38976
ELL3	291	0.052724	0.16168	1.21502
NFKBIA	292	0.05336	0.16307	1.10456
HSPA1A	293	0.054004	0.16464	1.94108
CRY1	294	0.054778	0.16641	1.4284
NBN	295	0.054937	0.16675	N/A
ZNF485	296	0.055074	0.16708	1.20438
KIAA0825	297	0.055199	0.1674	1.04288
VRK2	298	0.055403	0.16789	2.1586
PLA2G16	299	0.055599	0.16828	0.931591
NonTargetingControlGuideForHuman_0184	300	0.055957	0.16909	N/A
C10orf55	301	0.056191	0.16961	N/A
WNT5A	302	0.056268	0.16977	0.874033
UCP3	303	0.056553	0.17053	1.69761
DUOX2	304	0.056572	0.17057	N/A
PPP1R10	305	0.057071	0.17169	1.24174
FFAR2	306	0.05751	0.17273	0.895633
LIF	307	0.057673	0.17308	0.854282
ETNK1	308	0.057891	0.17353	1.554
LIPM	309	0.057917	0.17359	1.57382
GPR31	310	0.058753	0.17528	0.799197
NFIL3	311	0.058985	0.17575	1.083
HESX1	312	0.059065	0.1759	9.82746
MUC1	313	0.059233	0.1763	1.27418
SGPP2	314	0.059936	0.17782	1.19679
SLC23A3	315	0.059979	0.17795	N/A
LMO2	316	0.06006	0.17819	1.14793
MYBPC3	317	0.060191	0.17841	1.02794
DLL1	318	0.060396	0.17897	1.06456
AOC2	319	0.060814	0.18007	1.14575
NonTargetingControlGuideForHuman_0119	320	0.060814	0.18007	N/A
SDC3	321	0.060928	0.18025	0.826359
HIST1H1E	322	0.061068	0.18057	1.18433
IGIP	323	0.061617	0.1817	0.890807
EDNRB	324	0.061703	0.18188	1.34471
TOR1AIP2	325	0.062048	0.18266	1.34619
NQO1	326	0.062204	0.18298	0.995689
C12orf55	327	0.062315	0.18327	N/A
CDKN1C	328	0.062579	0.18394	0.871921
KCNH4	329	0.062599	0.18398	0.894274
PGBD1	330	0.062727	0.18433	0.905233
DYSF	331	0.063014	0.18492	1.62572
HIST2H2AA4	332	0.063061	0.18504	1.34486
FAR1	333	0.063536	0.18609	1.0396
SLC28A2	334	0.063827	0.18665	0.832282
AIM2	335	0.063878	0.18679	4.11066
RASL10A	336	0.063957	0.18699	N/A
IFT74	337	0.064864	0.18895	1.46797
BATF3	338	0.065004	0.18927	1.67314
GAL3ST1	339	0.065023	0.18931	1.13766
CCL2	340	0.065254	0.18974	3.04521
CCND2	341	0.065361	0.18997	0.78747
NonTargetingControlGuideForHuman_0200	342	0.065409	0.19007	N/A
CDHR5	343	0.066195	0.19173	1.07792
ARHGEF3	344	0.066251	0.19187	0.929529
MOAP1	345	0.067092	0.19376	0.93793
SLAMF9	346	0.067447	0.19463	0.628447
CKS2	347	0.067826	0.19543	1.19624
SLC35E4	348	0.068483	0.19682	1.38743
LIN37	349	0.068952	0.19794	1.4827
BTBD19	350	0.069227	0.19855	N/A
NonTargetingControlGuideForHuman_0138	351	0.071119	0.20251	N/A
DZIP1L	352	0.071698	0.20391	N/A
C11orf68	353	0.071932	0.20441	1.15813
NonTargetingControlGuideForHuman_0193	354	0.072104	0.20476	N/A
C14orf119	355	0.072401	0.20542	N/A
CD180	356	0.073041	0.20685	0.771842
ZNF350	357	0.073238	0.20735	0.942194
STAT4	358	0.073406	0.20771	2.30013
KIR3DL3	359	0.073515	0.20787	1.27933
UBE2QL1	360	0.073783	0.20844	N/A
PLSCR1	361	0.074061	0.20912	6.8635
VMP1	362	0.07453	0.21013	0.982911
SCG3	363	0.074959	0.21107	1.84172
WHAMM	364	0.07503	0.21123	1.3192
SOCS6	365	0.075369	0.21184	1.26638
LGALS8	366	0.075712	0.21264	1.33629
SLC15A3	367	0.076079	0.21341	0.991256
CARD6	368	0.076385	0.21401	N/A
NPR1	369	0.076688	0.2146	1.13526
IL18	370	0.076833	0.21494	N/A
SLC2A14	371	0.077404	0.21612	0.611228
CLEC2D	372	0.077927	0.21716	1.06393
UBQLNL	373	0.078307	0.2179	1.52312
CD274	374	0.07943	0.22024	1.0894
PCDH11X	375	0.079474	0.22032	1.30336
CDKN1A	376	0.07968	0.22073	1.36732
RAB27A	377	0.080261	0.22185	1.38351
ADAMDEC1	378	0.080292	0.22187	2.73561
PIWIL4	379	0.08095	0.22329	1.16031
DNAJB5	380	0.081237	0.22386	1.16154
CXCR4	381	0.081414	0.22425	1.0438
HIST2H2BE	382	0.081517	0.22443	N/A
FTSJD2	383	0.082038	0.22561	N/A
LRP12	384	0.082255	0.22604	1.46105
CENPP	385	0.08247	0.22644	1.6798
DUOXA2	386	0.083059	0.22767	2.14912
AKAP7	387	0.083827	0.22925	2.28121
HIST1H2BK	388	0.08385	0.22929	0.953061
C1QA	389	0.0843	0.23017	0.681522
SLAMF7	390	0.084307	0.23019	0.727256
PDPN	391	0.084644	0.23086	1.43421
HRASLS5	392	0.08513	0.23194	1.03971
ZNF844	393	0.085292	0.23223	1.16513
GSDMD	394	0.085704	0.23302	1.61765
DDX24	395	0.085887	0.23335	1.15134
LAP3	396	0.086019	0.23363	4.11876
ATF5	397	0.086086	0.23377	1.17474
CD244	398	0.086384	0.23441	0.680068
RNASEL	399	0.086412	0.23446	N/A
CPNE7	400	0.08695	0.23547	1.70266
UBE2L6	401	0.087071	0.23571	7.51842
NUP62	402	0.087273	0.23618	1.32016
ADAMTS6	403	0.087556	0.23681	1.13273
ABCD1	404	0.087791	0.23729	1.15291
MRC2	405	0.087921	0.23754	0.83868
BHLHE40	406	0.087948	0.23763	1.08488
ZC3HAV1L	407	0.088224	0.2382	1.56073
HAVCR2	408	0.088224	0.2382	N/A
ABLIM3	409	0.088657	0.23903	0.952423
PLAU	410	0.088711	0.23913	0.906067
KIR2DS5	411	0.089197	0.24008	1.12235
ZNFX1	412	0.089341	0.24037	2.85846
FCGR1B	413	0.089807	0.24133	1.37911
FNDC7	414	0.090121	0.24203	N/A
CCDC50	415	0.090439	0.24276	1.31861
GPR161	416	0.090875	0.24368	N/A
EPSTI1	417	0.090943	0.24383	29.3661
EPB41L3	418	0.091014	0.24395	1.5656
CCDC181	419	0.091204	0.24439	1.08633
LTF	420	0.091284	0.24453	2.08563
IL1R2	421	0.091396	0.24476	0.591222
FCGR3B	422	0.092391	0.24672	0.989419
NUPR1	423	0.093223	0.24839	1.7164
IDO1	424	0.094071	0.25011	1.29276
PREPL	425	0.094189	0.25038	1.03967
TJP1	426	0.094293	0.25051	1.77404
IFIT1	427	0.094319	0.25054	63.7719
PI4K2B	428	0.094446	0.25086	2.09697
NonTargetingControlGuideForHuman_0139	429	0.094618	0.25121	N/A
IL23A	430	0.095198	0.25238	0.770295
HLA-DPA1	431	0.095763	0.25336	2.34169
MEP1A	432	0.095867	0.25361	N/A
COL27A1	433	0.095973	0.25384	1.53104
DDX3Y	434	0.096191	0.25424	1.08458
42430	435	0.096221	0.25429	N/A
HIP1	436	0.096691	0.25513	0.96165
SWT1	437	0.096923	0.25553	0.958846
PLA2G4C	438	0.097115	0.25599	1.44667
LIFR	439	0.097169	0.25609	1.04514
SCO2	440	0.097191	0.25613	1.5828
STX1A	441	0.097204	0.25615	0.98735
ANKRD33B	442	0.097684	0.25705	N/A
TMEM54	443	0.098164	0.25799	1.45386
ABCG2	444	0.099768	0.26131	1.03225
C5orf34	445	0.099866	0.26152	1.14523
NonTargetingControlGuideForHuman_0165	446	0.1002	0.26232	N/A
TEAD1	447	0.10023	0.26238	1.10214
ZFP3	448	0.10056	0.26305	N/A
NonTargetingControlGuideForHuman_0145	449	0.10079	0.26349	N/A
TMEM51	450	0.10099	0.26383	1.03905
MX2	451	0.10104	0.26397	7.98496
KLF10	452	0.10142	0.26478	1.12133
HIVEP1	453	0.10152	0.26493	1.10652
CXorf21	454	0.10198	0.26591	1.80987
TIMP4	455	0.10198	0.26592	1.01847
CHRNA6	456	0.10214	0.26626	0.774617
CCDC9	457	0.10247	0.26673	1.51583
KITLG	458	0.10292	0.26772	1.63559
GEM	459	0.10295	0.26775	2.03832
AMZ1	460	0.10338	0.2685	N/A
ATP10A	461	0.10421	0.27014	1.54179
MAP3K5	462	0.10425	0.27024	0.862376
NonTargetingControlGuideForHuman_0127	463	0.10446	0.2706	N/A
NABP1	464	0.1048	0.27133	1.06134
SLC16A4	465	0.10486	0.27143	1.02774
CASP1	466	0.10533	0.27233	1.66577
SCN5A	467	0.10558	0.27283	1.07625
TXNRD1	468	0.10565	0.27299	1.1697
SWAP70	469	0.10612	0.27395	1.08369
ERI2	470	0.10664	0.27491	1.24901
SPTBN4	471	0.10695	0.27544	1.0158
S100A2	472	0.10699	0.27555	0.890275
NAIP	473	0.10748	0.27647	0.816557
ACHE	474	0.10771	0.27691	0.913839
IL12RB1	475	0.108	0.27752	1.38427
C9orf91	476	0.10815	0.27782	N/A
FABP5	477	0.10817	0.27785	1.65099
ATP6V0A1	478	0.10819	0.2779	0.754108
FCGR2A	479	0.10914	0.27964	0.715736
BARD1	480	0.10961	0.2805	0.975371
TGM5	481	0.10986	0.281	0.71017
MGLL	482	0.11003	0.28134	1.61222
ACOT9	483	0.11047	0.28224	1.54166
CCR7	484	0.11048	0.28227	1.04189
IFIH1	485	0.11072	0.28272	9.01315
NFKBIZ	486	0.11104	0.28336	1.16742
ARID5A	487	0.11153	0.28429	1.34159
ANK3	488	0.11156	0.28435	1.04962
ADAM28	489	0.11196	0.28526	1.12511
NCS1	490	0.1137	0.28876	0.674432
PARP10	491	0.11457	0.29049	4.34318
HLA-DOB	492	0.11481	0.29091	1.42457
PRICKLE1	493	0.11482	0.29091	1.42463
ANXA10	494	0.1164	0.29389	0.864882
CTCFL	495	0.1167	0.29451	1.24136
IKBKE	496	0.11675	0.29457	1.33402
NonTargetingControlGuideForHuman_0196	497	0.1168	0.29474	N/A
PLA1A	498	0.11718	0.29545	0.641967
PIPOX	499	0.11744	0.29601	1.51347
APOBEC3F	500	0.11785	0.29677	2.37577
OAS3	501	0.11802	0.297	N/A
NonTargetingControlGuideForHuman_0183	502	0.11825	0.29744	N/A
DHRS9	503	0.11857	0.29814	1.50876
C16orf52	504	0.11859	0.29815	N/A
BATF	505	0.11883	0.29858	0.886973
EXOC3L1	506	0.11891	0.29874	1.19761
FITM1	507	0.12053	0.30188	1.2281
SUCNR1	508	0.12072	0.30234	1.34085
ESR1	509	0.12093	0.30277	1.82876
NonTargetingControlGuideForHuman_0125	510	0.121	0.30287	N/A
SUN2	511	0.12128	0.30331	0.843087
WDFY1	512	0.12141	0.30355	1.35196
HSPH1	513	0.12144	0.30366	1.37952
APOE	514	0.12158	0.30388	0.962411
LPXN	515	0.12193	0.30466	0.766878
FCRL4	516	0.12219	0.30519	N/A
LRRC3	517	0.12246	0.30575	N/A
TAGAP	518	0.12263	0.30607	2.3882
ZBTB42	519	0.12281	0.30643	1.09654
KMO	520	0.12282	0.30645	N/A
XAF1	521	0.12285	0.30649	5.19003
HIST2H2BF	522	0.12293	0.30669	1.31998
CEACAM1	523	0.12316	0.30713	1.89551
PDGFC	524	0.12389	0.30851	0.97047
RND3	525	0.12421	0.30909	2.62819
GIMAP7	526	0.12424	0.30916	1.16566
DDX58	527	0.12439	0.30944	8.51132
USP37	528	0.1246	0.30985	0.988314
PHC3	529	0.12468	0.31003	1.25444
UGT1A1	530	0.12476	0.31016	1.0208
TFRC	531	0.12527	0.31115	0.934371
CCDC109B	532	0.12561	0.31186	1.10964
KIAA1279	533	0.1258	0.31221	1.23441
SIK1	534	0.12598	0.31252	1.48121
MFSD12	535	0.12651	0.31342	1.86583
FAM186B	536	0.12655	0.31351	1.17537
ULK4	537	0.12699	0.31439	1.21344
GREM1	538	0.12701	0.31442	0.843919
MKX	539	0.12721	0.31484	0.835086
THNSL1	540	0.12747	0.31524	0.984492
CDCA4	541	0.12795	0.3162	1.30227
FCGR1A	542	0.12823	0.31677	1.31537
CLIC5	543	0.1284	0.31711	1.0416
CBS	544	0.12841	0.31714	N/A
TMEM187	545	0.12855	0.31734	0.780007
CCL20	546	0.12888	0.31779	1.13449
UGT1A5	547	0.12921	0.31824	1.04334
IL7R	548	0.12981	0.31908	1.17186
NKX3-1	549	0.13024	0.31975	N/A
NonTargetingControlGuideForHuman_0116	550	0.13105	0.3209	N/A
KRT1	551	0.1312	0.32111	1.07348
SNX24	552	0.13122	0.32113	0.899031
PPP2R5C	553	0.13167	0.32172	1.49833
FAM134B	554	0.13167	0.32173	1.09915
PRDM1	555	0.13206	0.32231	1.2514
GPR171	556	0.13231	0.32265	0.804525
NOS2	557	0.1328	0.32334	1.13989
THTPA	558	0.13305	0.32366	2.65816
HPSE	559	0.13306	0.32367	2.50252
TNIK	560	0.13398	0.32499	0.826265
AKAP12	561	0.13483	0.32614	0.981068
PDE6H	562	0.13491	0.32627	0.874177
PDK1	563	0.13509	0.32653	1.60852
HSPA1B	564	0.13563	0.32717	1.49566
LACC1	565	0.13563	0.32718	N/A
CARD16	566	0.13583	0.32751	1.66995
CSF3R	567	0.13599	0.32774	0.852974
TPRA1	568	0.13676	0.32881	N/A
TAP1	569	0.13711	0.32927	3.17419
SLC43A2	570	0.13768	0.33003	1.16432
LRRCC1	571	0.13811	0.33063	1.37267
TRIM5	572	0.13884	0.3317	6.68524
CD109	573	0.1391	0.33206	0.558507
IFI27	574	0.13943	0.33253	512.456
DNAPTP3	575	0.1399	0.33327	N/A
SERPINB2	576	0.13998	0.33334	0.79416
MS4A12	577	0.14034	0.33386	0.959913
KLHL41	578	0.14044	0.33398	1.15581
ISG20	579	0.1406	0.33417	32.721
MAPK8IP2	580	0.14123	0.33504	1.55164
CACNA1I	581	0.14136	0.33519	1.40235
KRTAP16-1	582	0.1418	0.33587	1.18501
MS4A7	583	0.14198	0.3361	1.09217
ITGB7	584	0.14287	0.33721	1.15018
ZNF189	585	0.14308	0.33749	1.11974
SASS6	586	0.1432	0.33766	0.871318
C22orf42	587	0.14366	0.33832	1.06054
JAK2	588	0.14458	0.33961	1.54883
IRF7	589	0.14502	0.34023	16.6181
ACSM5	590	0.14539	0.34078	1.78822
PARS2	591	0.14641	0.34209	N/A
NOG	592	0.14667	0.34254	0.932058
ADPRH	593	0.14686	0.34278	1.40803
SEC62	594	0.14694	0.34287	N/A
TGM1	595	0.14731	0.3434	1.90019
NRARP	596	0.14757	0.34374	1.51954
TSACC	597	0.14757	0.34375	1.07493
MAFF	598	0.14795	0.34425	1.13852
PROCR	599	0.14823	0.34464	1.43619
UGT1A7	600	0.14838	0.34487	0.903572
TRIM56	601	0.14861	0.34517	1.92776
IL1R1	602	0.14869	0.34531	1.03965
SPINK1	603	0.14872	0.34537	1.37129
ZNF441	604	0.14916	0.34599	N/A
ARHGAP25	605	0.14953	0.34658	1.66034
CHAC2	606	0.15051	0.34778	1.70837
LMTK3	607	0.15114	0.34868	N/A
SLC25A19	608	0.15142	0.34914	0.848934
SLC1A1	609	0.15156	0.3493	1.1287
GCLM	610	0.15188	0.34973	1.33686
ZBTB6	611	0.15232	0.35026	1.21513
SAMD9L	612	0.15233	0.35028	N/A
RDH16	613	0.15241	0.35039	0.895726
COA5	614	0.15279	0.3509	0.859351
IL27	615	0.15285	0.35099	1.17295
MITF	616	0.15324	0.35144	1.12828
GPR33	617	0.15443	0.35293	N/A
CXorf40A	618	0.15454	0.35305	1.11218
RIPK2	619	0.1548	0.35342	1.36727
CREB3L3	620	0.15545	0.35433	0.956301
TBC1D17	621	0.15558	0.35449	1.13189
SPIN4	622	0.15571	0.35466	0.965015
DDX4	623	0.15641	0.3555	1.43941
FCGR3A	624	0.15668	0.35591	1.0538
ZNF543	625	0.15699	0.35634	1.11148
NonTargetingControlGuideForHuman_0159	626	0.15704	0.3564	N/A
ZNF616	627	0.15718	0.35661	N/A
PHF23	628	0.15729	0.35684	1.16865
RGS13	629	0.15732	0.35689	1.23027
NMI	630	0.15765	0.35744	1.05552
SNN	631	0.15777	0.35757	1.01982
NUP160	632	0.15786	0.35769	1.00413
RUFY4	633	0.15794	0.35778	1.28504
RHOF	634	0.15794	0.35778	0.72906
VWCE	635	0.15812	0.35803	0.807184
NonTargetingControlGuideForHuman_0117	636	0.15862	0.35871	N/A
GPC2	637	0.16003	0.36068	0.706092
PSMB10	638	0.16005	0.36073	1.14746
CCL24	639	0.16019	0.36093	0.844532
PABPC4	640	0.16028	0.36108	0.792844
AMACR	641	0.16057	0.36144	0.966902
FMNL2	642	0.16111	0.36225	1.15082
PTRF	643	0.16151	0.36276	1.00555
GPR84	644	0.16151	0.36276	1.08928
KRT2	645	0.16228	0.36378	0.982766
EXT1	646	0.16231	0.36382	2.43293
NonTargetingControlGuideForHuman_0104	647	0.16255	0.36411	N/A
NUP205	648	0.16276	0.36435	1.10429
ZNF225	649	0.16284	0.36444	0.888989
ICAM3	650	0.16297	0.36463	0.768275
BRSK1	651	0.1633	0.365	1.27749
ZNF501	652	0.16363	0.36545	0.99484
KPNA7	653	0.16444	0.36669	1.29811
ACE	654	0.16452	0.36678	1.17431
CCDC92	655	0.16462	0.36693	0.865844
ZBTB43	656	0.16542	0.36797	1.1496
ZNF780A	657	0.16587	0.36852	1.08644
RALA	658	0.16664	0.3695	0.884634
TIMP1	659	0.16676	0.36967	0.707134
IL6	660	0.16712	0.37011	0.998742
NonTargetingControlGuideForHuman_0166	661	0.1678	0.371	N/A
CLEC4E	662	0.16806	0.37139	1.40376
SFT2D2	663	0.169	0.37262	1.56623
SLC40A1	664	0.16945	0.37327	0.717077
ADORA2A	665	0.1696	0.37348	1.38728
LRRC32	666	0.16989	0.37395	0.850855
PSME2	667	0.17006	0.37421	2.29297
YBX3	668	0.17077	0.37509	1.10952
C21orf91	669	0.17186	0.37656	1.46644
HIST2H2AB	670	0.17212	0.37688	1.27179
SLC7A1	671	0.17257	0.37752	1.03799
SAA1	672	0.17321	0.37834	1.11042
ENPP1	673	0.17352	0.37869	1.27915
CYP1B1	674	0.17371	0.379	0.502614
TMEM217	675	0.17378	0.37907	1.08508
ENG	676	0.17417	0.37961	1.24739
NonTargetingControlGuideForHuman_0152	677	0.1743	0.37975	N/A
HOMER2	678	0.17434	0.3798	N/A
DNAJC1	679	0.17479	0.38048	1.24648
CCL13	680	0.17485	0.38056	4.27703
CEP19	681	0.17583	0.38183	1.13244
GBP2	682	0.1765	0.38279	1.68361
RRH	683	0.17656	0.38285	0.84074
DEFB1	684	0.17745	0.38387	1.07628
MYOF	685	0.17753	0.38396	1.65748
MARVELD2	686	0.17787	0.38439	1.17967
UBTD2	687	0.17789	0.3844	0.931408
ARRDC3	688	0.17833	0.38502	1.10294
REC8	689	0.17856	0.38529	2.69857
HAVCR1	690	0.18008	0.38728	1.15603
UGT1A9	691	0.18047	0.38786	1.26607
PARP14	692	0.18142	0.38921	8.1567
NPC2	693	0.18144	0.38923	0.931669
ST3GAL4	694	0.18183	0.38968	0.804458
SAMSN1	695	0.18282	0.39101	1.14389
INSIG1	696	0.1837	0.39217	1.52257
FKBP5	697	0.18436	0.39313	N/A
UBE2S	698	0.1845	0.39334	0.757635
PLEKHG7	699	0.18514	0.39425	1.23479
TAS2R3	700	0.18533	0.39448	1.04288
NDC80	701	0.18649	0.39604	1.00044
FAM20C	702	0.18667	0.39622	1.05128
HAMP	703	0.18678	0.3964	0.835517
CD9	704	0.18709	0.39691	1.02357
CTTNBP2NL	705	0.18713	0.397	0.860045
FAM71A	706	0.18757	0.39765	0.821812
CTRL	707	0.18768	0.39775	1.02012
IL1B	708	0.18784	0.39796	0.840581
MAOA	709	0.18801	0.39817	0.980709
SAMD4A	710	0.18831	0.39859	0.916194
DACT3	711	0.18854	0.39886	1.2622
PEA15	712	0.18905	0.39956	1.09358
WNT1	713	0.18976	0.40046	1.69823
ZNF221	714	0.18995	0.40073	1.09565
STAP1	715	0.1902	0.40102	21.4842
SYNJ1	716	0.19022	0.40105	1.47066
DNAH12	717	0.19043	0.40133	1.21701
FN1	718	0.19057	0.4015	1.03263
MXD1	719	0.19063	0.40155	0.745651
TMEM173	720	0.1912	0.4022	N/A
ZBTB9	721	0.1915	0.40267	0.910613
AHRR	722	0.19185	0.40315	1.5054
GCLC	723	0.19238	0.40386	1.39007
C2orf44	724	0.19277	0.40433	0.666513
C17orf66	725	0.19297	0.4046	N/A
HELZ2	726	0.19317	0.40489	6.97983
BBS10	727	0.19325	0.40504	0.718168
ARG1	728	0.19387	0.40586	1.15792
CCR5	729	0.19412	0.40621	0.945376
PTPRD	730	0.19553	0.40792	1.05901
APOBEC3G	731	0.19585	0.40833	2.67753
NonTargetingControlGuideForHuman_0137	732	0.19682	0.40958	N/A
MEX3B	733	0.19683	0.40961	1.04009
LPAR1	734	0.1975	0.41033	1.08161
GPR126	735	0.19754	0.41042	1.24118
FAM200A	736	0.19769	0.41063	N/A
FAM26F	737	0.19849	0.41167	1.77564
NonTargetingControlGuideForHuman_0177	738	0.19892	0.41225	N/A
NonTargetingControlGuideForHuman_0185	739	0.19944	0.41285	N/A
PKP2	740	0.19962	0.41309	0.802256
ELAVL4	741	0.19975	0.41325	1.02573
ASPHD2	742	0.19998	0.41358	1.68884
ANKRD22	743	0.20022	0.41383	1.38254
MOV10	744	0.20047	0.41412	2.21385
CCM2L	745	0.20083	0.4146	N/A
FAM90A1	746	0.20087	0.41466	1.00938
TRIP6	747	0.20119	0.41514	0.91594
SPTA1	748	0.20142	0.41539	1.26496
LMNB1	749	0.20156	0.41557	0.700369
MYO6	750	0.20166	0.4157	0.85425
IARS	751	0.2018	0.4159	1.73647
ELFN1	752	0.20289	0.41737	0.823653
42795	753	0.20308	0.41769	N/A
SLC1A4	754	0.2032	0.41787	1.04976
MT1A	755	0.20406	0.41897	1.78448
SLAMF8	756	0.20431	0.41936	N/A
SCN4B	757	0.20449	0.4196	1.03986
PLEK2	758	0.20521	0.42057	0.688636
SLC52A1	759	0.20535	0.42076	0.971125
CMKLR1	760	0.20578	0.42123	0.988593
KCTD21	761	0.20603	0.42158	0.879969
SERPINF1	762	0.20623	0.42183	0.716743
GRASP	763	0.20649	0.42214	0.632076
ASIP	764	0.20655	0.42224	1.13296
C2orf42	765	0.20692	0.4227	1.0754
PELI1	766	0.20703	0.42289	1.01312
SOBP	767	0.20707	0.42291	0.940326
A4GALT	768	0.2075	0.42346	0.816671
ZNF583	769	0.20765	0.42363	N/A
CDK17	770	0.20839	0.42451	0.82076
IFT81	771	0.20878	0.42504	0.873483
CCL7	772	0.20963	0.42619	0.956212
ESM1	773	0.20982	0.42646	1.3706
IL15RA	774	0.21002	0.42673	1.07339
RIN2	775	0.21013	0.42688	4.52588
DOCK4	776	0.21037	0.42713	0.8662
MTF1	777	0.21074	0.42764	1.51101
NonTargetingControlGuideForHuman_0122	778	0.21165	0.42886	N/A
MSMB	779	0.21189	0.42913	1.11336
SERTAD1	780	0.2122	0.42954	1.20457
KCNJ10	781	0.21306	0.43071	1.22257
C1S	782	0.21359	0.43146	1.13486
S100A8	783	0.21371	0.4316	0.632652
GNG4	784	0.2139	0.43189	0.86557
USP41	785	0.21432	0.43247	10.9619
RBM11	786	0.21508	0.43329	1.15785
ZG16B	787	0.21631	0.43478	0.961188
KPTN	788	0.21645	0.43496	1.21427
KIR2DL4	789	0.21687	0.43551	2.81931
CCDC23	790	0.21704	0.43573	0.867829
RGS22	791	0.21772	0.43662	1.27857
TANK	792	0.21808	0.43707	1.37703
NonTargetingControlGuideForHuman_0189	793	0.21835	0.43749	N/A
LGALS9	794	0.21909	0.43842	4.46889
NT5DC2	795	0.21925	0.4386	0.557821
NTRK1	796	0.21934	0.4387	0.953224
SLC18B1	797	0.2201	0.43975	1.20801
RNF114	798	0.22015	0.43983	1.11722
ZSCAN20	799	0.22086	0.44075	N/A
ZNF107	800	0.2211	0.44104	2.19336
SPSB1	801	0.22126	0.44121	1.29986
ACAP1	802	0.22179	0.44194	0.831935
OLFM2	803	0.22239	0.44266	1.17979
HSD3B7	804	0.22287	0.44335	0.958753
CPT1A	805	0.22298	0.44353	0.977155
EML1	806	0.22326	0.44392	1.25992
NCOA7	807	0.22338	0.44408	3.44722
HDX	808	0.22348	0.44418	0.919834
TMEM62	809	0.22373	0.44448	1.39117
DBF4B	810	0.2244	0.4454	1.15889
ZFYVE27	811	0.22465	0.44576	1.03248
MYO5C	812	0.22507	0.44625	0.759671
PTPRO	813	0.22573	0.44717	1.58017
TLN2	814	0.2258	0.44727	0.896011
BLNK	815	0.22592	0.44746	1.65346
LRRC2	816	0.22657	0.44839	1.17473
BRIP1	817	0.22682	0.44872	N/A
FABP3	818	0.22687	0.44878	1.1109
TTC39B	819	0.22702	0.449	2.14637
NSUN7	820	0.22854	0.45095	0.984134
ZUFSP	821	0.22866	0.45112	1.23153
SLC25A28	822	0.22873	0.4512	1.4658
PARP12	823	0.22874	0.45121	6.41125
TRPA1	824	0.22897	0.45149	N/A
CD84	825	0.22908	0.45162	0.740671
RNF213	826	0.23048	0.45343	4.54072
FAM135B	827	0.23053	0.45351	1.32115
TRIM69	828	0.23117	0.45439	2.61744
ZBP1	829	0.23143	0.45467	N/A
EGR1	830	0.23158	0.45487	0.941874
PRR16	831	0.23159	0.45489	0.967372
GATA2	832	0.23168	0.45503	0.884547
C14orf79	833	0.23194	0.45531	0.471601
TMOD3	834	0.23219	0.45568	0.954976
PLAC4	835	0.23233	0.45586	1.0232
SLC23A2	836	0.23272	0.45634	0.982778
ZNF701	837	0.23285	0.45646	N/A
C2orf66	838	0.23334	0.45717	1.27586
CCL4L2	839	0.2334	0.45721	N/A
PMP22	840	0.23361	0.45745	1.05085
PADI2	841	0.23362	0.45746	0.890298
NonTargetingControlGuideForHuman_0124	842	0.23476	0.45893	N/A
PAQR8	843	0.23492	0.4591	0.889025
ZNF772	844	0.23517	0.45938	N/A
ARNTL	845	0.23524	0.45943	1.06063
KCNJ11	846	0.23751	0.46233	0.885073
CR1L	847	0.23803	0.46297	1.51634
FPR2	848	0.23829	0.4633	1.12303
MVB12B	849	0.23881	0.46392	2.10142
MINPP1	850	0.23881	0.46392	1.49157
SLC16A1	851	0.23948	0.46477	1.18798
GMPR	852	0.24077	0.46637	3.07962
CCDC113	853	0.24113	0.46685	1.15461
AP1S3	854	0.24155	0.4674	1.24021
ALCAM	855	0.24195	0.46796	0.88086
PLEKHF1	856	0.24237	0.46849	1.30397
HIST1H2BD	857	0.24286	0.46914	1.0449
CTXN1	858	0.24298	0.46926	N/A
LARP4	859	0.24308	0.4694	1.15131
CKB	860	0.24319	0.46956	1.34184
SPAG6	861	0.2436	0.4701	1.27464
YAP1	862	0.2437	0.47022	1.29777
FXYD6	863	0.24401	0.47061	4.07879
NonTargetingControlGuideForHuman_0110	864	0.245	0.47185	N/A
PHLDA2	865	0.2451	0.47197	0.906773
IL17RB	866	0.24536	0.4723	0.926691
GLRX	867	0.24565	0.47268	0.98164
IFIT5	868	0.24576	0.4728	N/A
ABCB1	869	0.24626	0.47341	1.03743
SYT17	870	0.24646	0.47366	0.482029
SULF2	871	0.24647	0.47367	0.64031
EFR3A	872	0.24729	0.47475	1.38542
NonTargetingControlGuideForHuman_0155	873	0.24769	0.47519	N/A
HLA-A	874	0.2477	0.47521	1.56445
NonTargetingControlGuideForHuman_0118	875	0.24788	0.47538	N/A
CDC42EP2	876	0.24831	0.47589	0.697166
SEC24D	877	0.24946	0.4773	1.36496
BEST4	878	0.24974	0.47762	N/A
SLC39A8	879	0.25065	0.47872	1.07296
MICB	880	0.25105	0.4792	1.32821
SEMA6A	881	0.25219	0.48073	1.18442
ZNF704	882	0.2522	0.48073	1.08035
SLC16A13	883	0.25232	0.48086	1.1793
ZBED1	884	0.2524	0.48098	1.16619
ATP6V0D2	885	0.25278	0.48145	N/A
HIST1H3E	886	0.25323	0.48199	0.604969
JRKL	887	0.25341	0.48224	0.958596
TNFSF18	888	0.25412	0.48306	1.22476
TAGLN	889	0.25425	0.48323	1.36329
STARD4	890	0.25585	0.48501	1.6436
C1orf95	891	0.25599	0.48516	1.10562
NonTargetingControlGuideForHuman_0128	892	0.25602	0.48519	N/A
TMEM255A	893	0.25692	0.48629	1.64568
TREM2	894	0.25707	0.48646	0.759335
FICD	895	0.25747	0.48692	1.46156
HMSD	896	0.25788	0.48738	0.703407
CASP5	897	0.25813	0.48768	1.04378
GRIN3A	898	0.25867	0.48833	2.15853
KBTBD7	899	0.25894	0.48863	1.15011
AIDA	900	0.25919	0.48893	1.26465
GRB10	901	0.25961	0.48948	1.4534
CCND1	902	0.25975	0.48963	0.568347
CCNG1	903	0.25988	0.48978	0.86107
PTPRU	904	0.26002	0.48998	0.486911
NRL	905	0.26022	0.49023	N/A
PHACTR4	906	0.26024	0.49026	2.96672
HLA-DQA1	907	0.26042	0.4905	N/A
IER2	908	0.26056	0.49064	1.06628
FAM19A3	909	0.26151	0.4918	0.848384
C1orf61	910	0.26164	0.49193	1.01873
ANP32B	911	0.26231	0.4927	1.12325
PDE7B	912	0.26248	0.49287	0.825689
BTN3A3	913	0.2631	0.49365	2.28674
C10orf10	914	0.26312	0.49369	0.852685
SPON1	915	0.26331	0.4939	0.912667
SLFN12	916	0.26337	0.49401	2.15513
ADARB2	917	0.26351	0.49417	N/A
NUB1	918	0.264	0.49473	1.0557
LRG1	919	0.26512	0.49608	N/A
SOS1	920	0.26516	0.49612	1.15487
HSD11B1	921	0.26537	0.49634	1.67544
GIMAP8	922	0.26541	0.49637	N/A
BTC	923	0.26692	0.4982	0.8207
CYP27A1	924	0.26713	0.49843	0.582468
CCNA1	925	0.2676	0.49902	1.2598
LYPLA1	926	0.26761	0.49902	1.39181
TMEM106A	927	0.26828	0.49983	N/A
KDR	928	0.26888	0.50063	1.20817
CHORDC1	929	0.26929	0.50111	1.25927
DUSP19	930	0.27006	0.50203	N/A
NLRC5	931	0.2702	0.5022	1.35005
RAB42	932	0.27028	0.50228	N/A
NonTargetingControlGuideForHuman_0112	933	0.27059	0.50262	N/A
SCARB2	934	0.27231	0.50468	1.60434
FAM19A2	935	0.27252	0.50494	0.996342
VASH1	936	0.27364	0.50637	0.835397
FAM72A	937	0.27439	0.50728	2.08995
G6PC	938	0.27549	0.50871	N/A
SP140	939	0.27568	0.50899	1.06792
MMP19	940	0.27628	0.50972	0.988326
OASL	941	0.27637	0.50981	41.2402
NonTargetingControlGuideForHuman_0150	942	0.27683	0.51043	N/A
ICAM1	943	0.27757	0.51137	1.84448
SIRPA	944	0.27778	0.51157	1.00528
MYO1C	945	0.27798	0.51188	1.13019
HEY1	946	0.27803	0.51192	1.16171
MYO1E	947	0.27865	0.5127	1.4357
EPAS1	948	0.27872	0.51276	0.310656
SMCHD1	949	0.27881	0.51287	N/A
ITGAV	950	0.27899	0.51314	0.959583
RALGDS	951	0.27914	0.51331	1.00337
PKLR	952	0.28009	0.51452	1.08376
CCL4L1	953	0.28043	0.51488	1.72014
ST6GALNAC1	954	0.28062	0.51514	1.15612
ZFP37	955	0.28088	0.51542	0.904295
ZNF540	956	0.28093	0.51551	N/A
SMN2	957	0.28101	0.51561	N/A
HIST2H4A	958	0.28107	0.51569	1.02445
ICAM2	959	0.28135	0.51606	1.10498
TNF	960	0.28148	0.51625	1.2594
ABCA6	961	0.28162	0.51637	1.22779
NonTargetingControlGuideForHuman_0108	962	0.28221	0.51704	N/A
ANKRD66	963	0.28244	0.51732	N/A
PIK3R3	964	0.28259	0.51751	0.995984
BLZF1	965	0.28328	0.51835	N/A
KIAA0226	966	0.28337	0.51843	1.24856
CCL4	967	0.28343	0.51849	1.02931
KLK9	968	0.28376	0.51889	0.894575
FAM8A1	969	0.28462	0.51992	1.08317
STARD5	970	0.28593	0.52141	1.03293
TNFRSF25	971	0.28649	0.52207	0.796556
TRPC3	972	0.28691	0.5226	1.04436
PAX9	973	0.28733	0.52315	1.10469
SP100	974	0.28747	0.52332	1.65107
CISH	975	0.28761	0.52354	1.0198
ATP1B1	976	0.28803	0.52402	0.86324
CPEB3	977	0.28846	0.52457	1.10446
EMP1	978	0.28871	0.52482	1.30793
RABAC1	979	0.28885	0.52498	1.22566
SDC4	980	0.28897	0.52508	0.92162
IL12RB2	981	0.28981	0.52604	N/A
CRTAM	982	0.29083	0.52734	0.924716
FZD5	983	0.29118	0.5277	0.956721
HSPA6	984	0.29125	0.52779	1.1264
PPP2R2A	985	0.29196	0.52872	0.969909
TNFSF14	986	0.29209	0.52893	0.935912
MLKL	987	0.29224	0.52909	N/A
IFNLR1	988	0.29234	0.52921	1.04423
IER5L	989	0.29313	0.5302	1.42495
RARRES3	990	0.29321	0.53027	2.1719
MT1F	991	0.29377	0.53105	1.00065
TOR3A	992	0.2939	0.53119	0.960504
GIMAP2	993	0.29428	0.53173	1.78815
MCL1	994	0.29432	0.53177	1.14412
NAPA	995	0.29438	0.53184	2.99538
GART	996	0.29542	0.53323	1.32074
PARP11	997	0.29561	0.53343	1.14204
NonTargetingControlGuideForHuman_0198	998	0.29567	0.53349	N/A
IFI35	999	0.29603	0.53394	5.3553
CD72	1000	0.29737	0.5355	1.0903
CFB	1001	0.29801	0.53628	1.64029
ZNF132	1002	0.2993	0.53782	1.29614
ANGPTL1	1003	0.29956	0.53808	1.36271
ADAMTS14	1004	0.29968	0.53823	1.07271
FASLG	1005	0.30098	0.53987	1.00848
IL1RN	1006	0.30122	0.54017	2.47311
STAT3	1007	0.30141	0.54037	1.36745
TNIP3	1008	0.3016	0.54058	N/A
NPIP	1009	0.30174	0.54076	N/A
RTN2	1010	0.30183	0.54087	0.875595
ALDH1A1	1011	0.30186	0.54088	1.05351
ZNF684	1012	0.30222	0.54125	1.22062
IRGM	1013	0.30226	0.54129	N/A
NTNG2	1014	0.30237	0.54145	1.62181
DHDH	1015	0.3024	0.54147	1.25036
THBD	1016	0.30314	0.54238	0.939145
TMEM140	1017	0.30336	0.54265	4.28523
DCDC2B	1018	0.30368	0.54302	0.968582
DNAJC28	1019	0.304	0.54345	2.02948
FTL	1020	0.30428	0.54379	1.09613
RAB19	1021	0.30457	0.54414	0.855769
VAMP5	1022	0.30467	0.54428	1.05658
CLEC5A	1023	0.30467	0.54429	0.91702
CCL19	1024	0.30478	0.54443	1.16275
GPR35	1025	0.30505	0.54473	1.50373
ZKSCAN4	1026	0.30524	0.54496	0.936355
BLOC1S2	1027	0.3053	0.54504	N/A
FLT1	1028	0.30539	0.54514	1.0393
DDX60L	1029	0.30543	0.54522	N/A
DENND1B	1030	0.30546	0.54525	0.811325
DNAJB4	1031	0.30562	0.54545	1.30763
TBX3	1032	0.30619	0.54614	1.6179
NonTargetingControlGuideForHuman_0115	1033	0.30683	0.54695	N/A
CFH	1034	0.30724	0.54745	4.37687
SRGAP2P2	1035	0.30757	0.54787	N/A
RBMS2	1036	0.30781	0.54822	2.35981
DNAAF1	1037	0.30811	0.54859	0.910459
NonTargetingControlGuideForHuman_0109	1038	0.30827	0.54875	N/A
VGLL2	1039	0.30848	0.54898	0.976911
BST2	1040	0.30962	0.55026	3.41948
NCF1	1041	0.30977	0.55044	0.500861
HMOX1	1042	0.31	0.55068	1.99276
HSPA1L	1043	0.31144	0.55231	0.726594
SHOX2	1044	0.31227	0.55324	1.16487
NonTargetingControlGuideForHuman_0154	1045	0.31326	0.5543	N/A
HSH2D	1046	0.31352	0.55463	N/A
CD226	1047	0.31391	0.555	1.23617
MTCP1	1048	0.31455	0.5558	N/A
ZFHX2	1049	0.31492	0.55622	1.32225
UGT1A10	1050	0.31511	0.55648	0.901796
CATSPERD	1051	0.31555	0.55695	0.88658
IGSF1	1052	0.3156	0.55698	5.9336
TMEM244	1053	0.31581	0.55721	0.633637
RASAL1	1054	0.3168	0.55845	1.07307
ZNF594	1055	0.31755	0.55933	N/A
TLR7	1056	0.31829	0.56028	3.90211
MMP14	1057	0.31868	0.56071	0.711441
GBP5	1058	0.3193	0.56146	3.49973
ZSWIM3	1059	0.31935	0.56154	1.17091
BET1	1060	0.31943	0.56165	1.14845
GTPBP2	1061	0.31945	0.56166	1.39425
ZC3H12C	1062	0.3198	0.56201	1.08102
TUFT1	1063	0.32031	0.56257	1.60928
ALAS1	1064	0.32043	0.56269	1.70706
CCL22	1065	0.32055	0.56282	0.913848
ARHGEF26	1066	0.32075	0.56306	N/A
EHD4	1067	0.32142	0.56373	1.54024
CCL23	1068	0.3219	0.56426	0.874515
ZFYVE26	1069	0.32205	0.56446	1.09847
HLA-B	1070	0.32226	0.56474	1.50914
LOR	1071	0.32272	0.56524	0.984922
WIPF1	1072	0.3235	0.56616	1.18053
C3	1073	0.32351	0.56619	1.09779
IFIT2	1074	0.32392	0.5666	41.8857
C1QTNF1	1075	0.32403	0.56671	1.41854
SPHK1	1076	0.32429	0.56702	1.62572
MT1H	1077	0.3251	0.56793	1.29211
ZNF610	1078	0.32524	0.56813	0.952011
CXCL9	1079	0.32551	0.56845	1.05418
ACOT13	1080	0.32584	0.56878	1.16515
NKD2	1081	0.32652	0.56947	0.823067
GAL3ST4	1082	0.32666	0.56964	0.583403
SKIL	1083	0.32742	0.57045	1.01033
KIAA1199	1084	0.32789	0.57103	N/A
IL6ST	1085	0.32934	0.57282	1.38824
AKAP3	1086	0.32945	0.57293	0.74253
TNK2	1087	0.32986	0.57334	1.48787
PPM1K	1088	0.3306	0.57425	4.07462
ZFYVE16	1089	0.3312	0.57502	0.717025
TLK2	1090	0.33134	0.57516	1.4493
MMP13	1091	0.33171	0.57562	1.21517
NMRAL1	1092	0.33184	0.57581	0.864424
IL10	1093	0.33257	0.57662	0.87372
CASP12	1094	0.33266	0.57675	N/A
TTC7B	1095	0.33281	0.57689	1.2198
NPR2	1096	0.33296	0.57703	0.938783
RNF144B	1097	0.33309	0.57714	0.970559
NOD2	1098	0.3333	0.57735	2.30543
HCN3	1099	0.33355	0.57765	0.755939
DFNB31	1100	0.33392	0.57795	1.20063
PFKFB3	1101	0.33413	0.5781	0.912339
ZNF613	1102	0.33502	0.57873	1.20734
MC5R	1103	0.33685	0.58024	0.863889
ZNF850	1104	0.33701	0.58034	N/A
SYNM	1105	0.33759	0.58076	0.948126
FKBP1B	1106	0.33942	0.58204	0.920004
ZNF696	1107	0.33978	0.58231	N/A
NonTargetingControlGuideForHuman_0180	1108	0.34056	0.58289	N/A
COL1A1	1109	0.3416	0.58371	0.855886
STX11	1110	0.34183	0.58386	1.22992
POLN	1111	0.34233	0.58424	1.26161
APOL3	1112	0.34342	0.58509	0.727331
ATL3	1113	0.34349	0.58514	1.03239
FAM184A	1114	0.34361	0.58526	0.749101
NonTargetingControlGuideForHuman_0163	1115	0.34417	0.58565	N/A
TMEM194A	1116	0.34474	0.58614	1.07799
SSTR3	1117	0.34524	0.58653	N/A
BTN3A2	1118	0.3456	0.58682	1.58102
ODF3B	1119	0.3464	0.58748	7.63393
LGMN	1120	0.34692	0.58792	3.45149
LPAR6	1121	0.34705	0.58806	0.679959
IL9R	1122	0.34813	0.58894	1.49322
IRF1	1123	0.34891	0.58954	1.08531
IGF2BP2	1124	0.34922	0.58973	1.01575
SSBP3	1125	0.34973	0.59012	1.09768
SPATC1	1126	0.35056	0.59079	1.13167
IQGAP2	1127	0.35066	0.59087	1.07563
UGT1A8	1128	0.35076	0.59095	1.19081
SP110	1129	0.35172	0.59179	11.5365
NKD1	1130	0.35245	0.59233	1.21315
CCR1	1131	0.35368	0.59319	1.81295
IGF2BP3	1132	0.35382	0.59328	1.37224
IFNGR1	1133	0.35425	0.59358	N/A
UBA7	1134	0.35471	0.59399	N/A
DYNLL1	1135	0.35639	0.5952	1.14302
C15orf48	1136	0.3567	0.59545	1.58004
APOL1	1137	0.35711	0.59578	1.30334
MICA	1138	0.35736	0.59597	1.12737
TMEM177	1139	0.35762	0.59614	0.952161
CYTH1	1140	0.35803	0.59646	1.15009
IRF3	1141	0.35852	0.59683	1.05245
USP25	1142	0.35948	0.59754	1.3907
RNF19B	1143	0.35969	0.59769	0.984753
OSBPL6	1144	0.36031	0.59818	1.1243
NFXL1	1145	0.36173	0.59917	1.10486
TM4SF1	1146	0.36244	0.59974	1.23304
TAF1A	1147	0.36279	0.59997	1.28701
DCSTAMP	1148	0.36285	0.60001	1.05812
MT2A	1149	0.36384	0.60081	2.72859
HIST1H2BC	1150	0.36468	0.60149	1.1998
SCGB2A1	1151	0.36549	0.60214	0.845592
CYP19A1	1152	0.36562	0.60225	1.46081
RGS1	1153	0.36597	0.60258	2.05398
OR5K2	1154	0.36736	0.60364	1.11831
FOSL1	1155	0.36773	0.60393	2.13475
TGM2	1156	0.36808	0.6042	0.845467
CEBPB	1157	0.36917	0.60501	0.99658
TCF4	1158	0.36984	0.60549	2.07529
C3AR1	1159	0.37025	0.60583	N/A
FAM46B	1160	0.37054	0.60605	0.944267
C1QC	1161	0.37159	0.60692	1.14567
CD80	1162	0.37194	0.60724	1.05931
LILRB4	1163	0.37211	0.60738	N/A
SEMA4D	1164	0.37229	0.60754	0.871331
SYNE2	1165	0.37232	0.60757	1.60217
NonTargetingControlGuideForHuman_0167	1166	0.37279	0.60798	N/A
PDE4DIP	1167	0.37294	0.60814	1.15208
ZMYND15	1168	0.37299	0.60817	N/A
FAM20A	1169	0.37397	0.609	1.21268
CD163L1	1170	0.37438	0.60932	0.801416
RET	1171	0.37508	0.60984	1.24064
TNNT2	1172	0.37584	0.61043	1.28793
ARL5B	1173	0.37647	0.61094	1.68349
LRIF1	1174	0.37684	0.61123	1.11638
NonTargetingControlGuideForHuman_0176	1175	0.37785	0.61204	N/A
ZC3HAV1	1176	0.37786	0.61204	2.41924
APOBEC3D	1177	0.37852	0.61259	1.00015
NonTargetingControlGuideForHuman_0105	1178	0.37988	0.61368	N/A
MAFB	1179	0.38001	0.61377	2.9394
ECEL1	1180	0.38079	0.61432	1.0576
NonTargetingControlGuideForHuman_0181	1181	0.38087	0.61436	N/A
DCAF7	1182	0.38099	0.61444	0.967483
MB21D2	1183	0.38118	0.61462	0.976904
NonTargetingControlGuideForHuman_0195	1184	0.38244	0.6155	N/A
TRIM14	1185	0.38269	0.61569	1.08507
HERC6	1186	0.38304	0.61594	N/A
KLHL34	1187	0.38318	0.61604	0.967076
NonTargetingControlGuideForHuman_0102	1188	0.38343	0.61625	N/A
RGS16	1189	0.38476	0.61723	1.20159
ZBTB46	1190	0.38544	0.61776	0.449334
KLHDC7B	1191	0.38585	0.61809	1.25456
ISOC1	1192	0.38697	0.61898	1.17506
GPATCH11	1193	0.38852	0.62032	N/A
SENP8	1194	0.38882	0.62058	1.05
FAM46C	1195	0.38886	0.62061	0.972677
SOD2	1196	0.38955	0.62119	1.17208
GEMIN5	1197	0.3897	0.62128	1.0753
CEACAM3	1198	0.39023	0.62166	1.05514
FEZ1	1199	0.39261	0.62343	1.64888
NRP2	1200	0.39272	0.62352	1.37369
NonTargetingControlGuideForHuman_0103	1201	0.39288	0.62368	N/A
GML	1202	0.39329	0.62402	1.10282
FBXO39	1203	0.39354	0.6242	1.0318
GJA4	1204	0.39478	0.62513	0.784714
ACRC	1205	0.39519	0.62543	1.09116
LILRB3	1206	0.39633	0.62631	1.63117
NonTargetingControlGuideForHuman_0192	1207	0.39649	0.62644	N/A
TMEM60	1208	0.39683	0.62676	0.98845
FAS	1209	0.39756	0.62733	1.13804
ELOVL7	1210	0.39806	0.62768	0.747123
NonTargetingControlGuideForHuman_0156	1211	0.39813	0.62775	N/A
MAFK	1212	0.40124	0.62985	1.40627
GPD2	1213	0.40138	0.62993	1.71014
PSMB11	1214	0.40154	0.63009	0.786025
EMR1	1215	0.40358	0.6317	0.956663
SOCS2	1216	0.40439	0.63232	1.25981
ANGPTL6	1217	0.40665	0.63409	0.889757
REEP3	1218	0.40693	0.63432	0.990429
SGIP1	1219	0.40838	0.63538	1.17061
TRIM25	1220	0.4089	0.63576	N/A
APOBEC3A_B	1221	0.41102	0.63751	N/A
ALDH1B1	1222	0.41103	0.63752	N/A
PKDCC	1223	0.41145	0.63783	1.40307
42982	1224	0.41262	0.63883	N/A
SPP1	1225	0.41268	0.6389	1.52043
ZNF541	1226	0.41446	0.64025	N/A
JUN	1227	0.41463	0.64039	1.12593
RIPK3	1228	0.41597	0.64141	1.08943
ETV6	1229	0.41797	0.64305	0.844314
LPGAT1	1230	0.41859	0.64352	1.12747
OPTN	1231	0.41968	0.64442	1.73652
SYNGR2	1232	0.4209	0.64545	0.870024
ENDOD1	1233	0.42099	0.64551	2.73785
NonTargetingControlGuideForHuman_0170	1234	0.42412	0.64794	N/A
EXOC4	1235	0.42414	0.64795	0.842378
CAPN2	1236	0.42416	0.64796	1.55843
CTSS	1237	0.42573	0.64925	N/A
DPYS	1238	0.42584	0.64932	1.1312
NonTargetingControlGuideForHuman_0144	1239	0.42609	0.64953	N/A
WARS	1240	0.42617	0.64958	2.24575
PTK2B	1241	0.42637	0.64971	1.29473
KAL1	1242	0.42638	0.64972	0.92724
RBM25	1243	0.42718	0.65027	1.13537
ANKRD1	1244	0.42734	0.65038	0.913667
CYP26A1	1245	0.42768	0.65066	1.22091
ZNF691	1246	0.42818	0.651	1.05819
ITGA11	1247	0.42864	0.65137	0.842748
SSTR2	1248	0.42868	0.6514	N/A
LHFPL1	1249	0.42928	0.65185	0.574061
SUSD3	1250	0.4296	0.65211	0.736443
GPX2	1251	0.43001	0.6524	1.22806
KPNB1	1252	0.43021	0.65254	1.15104
IFIT3	1253	0.43041	0.65269	51.389
UBA6	1254	0.43056	0.65281	1.10484
NonTargetingControlGuideForHuman_0162	1255	0.43062	0.65284	N/A
CLDND1	1256	0.43169	0.65363	0.932405
NonTargetingControlGuideForHuman_0191	1257	0.432	0.65386	N/A
ITPRIPL2	1258	0.43243	0.65422	1.21949
NonTargetingControlGuideForHuman_0194	1259	0.43384	0.65532	N/A
APOBEC3H	1260	0.43386	0.65534	2.9336
IRF5	1261	0.43444	0.65577	0.961712
NFS1	1262	0.43484	0.65609	1.24908
CD40	1263	0.43585	0.65694	1.66872
SLC2A5	1264	0.43671	0.65763	0.807566
C1orf122	1265	0.43686	0.65772	1.12733
TMEM184A	1266	0.43754	0.65823	1.09997
C12orf60	1267	0.43888	0.65926	1.12932
ZCCHC2	1268	0.44047	0.66042	1.72457
RMI1	1269	0.44072	0.66061	0.872484
LRRC3B	1270	0.44127	0.66092	2.72526
PMAIP1	1271	0.44228	0.66169	1.98173
ALYREF	1272	0.44308	0.66231	N/A
ZNF140	1273	0.44327	0.66245	1.2997
CBWD2	1274	0.44457	0.6635	0.657714
CDK18	1275	0.44556	0.66427	2.39886
TIMD4	1276	0.4461	0.66468	0.962391
ZNF239	1277	0.44748	0.66586	1.1777
NonTargetingControlGuideForHuman_0146	1278	0.44755	0.66592	N/A
MTHFD2L	1279	0.44808	0.66637	N/A
HIC1	1280	0.44908	0.66714	1.11966
NPM3	1281	0.44928	0.66729	0.937107
ZNF257	1282	0.44968	0.6676	0.943838
CLEC4D	1283	0.44988	0.66781	1.30478
NFIX	1284	0.45023	0.66806	1.18746
UBD	1285	0.45078	0.66846	0.961817
SLCO5A1	1286	0.45109	0.66868	0.998081
ZNF200	1287	0.45123	0.66884	0.999318
IL13RA1	1288	0.45171	0.66921	0.620866
OSMR	1289	0.45223	0.66966	1.14993
CD207	1290	0.45227	0.6697	0.944823
SEC14L3	1291	0.45247	0.66986	0.883538
PCDH17	1292	0.45273	0.67002	N/A
GLIPR2	1293	0.45295	0.67016	1.17901
OTOF	1294	0.45388	0.6709	5.59413
DHX58	1295	0.45665	0.67296	12.5194
GADD45G	1296	0.45739	0.67352	1.01609
WDR64	1297	0.45753	0.67365	0.896159
IL8	1298	0.45883	0.67466	N/A
OSBPL9	1299	0.45903	0.6748	0.82935
FAM3B	1300	0.45973	0.67526	1.23905
TMEM178B	1301	0.46003	0.67554	1.11137
GPR180	1302	0.46022	0.67569	1.87454
ZNF229	1303	0.46062	0.67601	N/A
ETV3	1304	0.46089	0.67618	0.999191
NonTargetingControlGuideForHuman_0129	1305	0.46298	0.67771	N/A
ANKFY1	1306	0.46437	0.67884	1.65535
GPR155	1307	0.46522	0.67943	1.40024
TAP2	1308	0.46643	0.68046	2.08593
CBWD5	1309	0.46665	0.68062	1.17744
NonTargetingControlGuideForHuman_0199	1310	0.46712	0.68091	N/A
KCNN1	1311	0.46734	0.68108	0.936852
PLEKHH1	1312	0.46773	0.68137	3.6132
ITIH4	1313	0.46812	0.68168	1.91906
CXCL3	1314	0.46825	0.68178	N/A
NonTargetingControlGuideForHuman_0179	1315	0.46902	0.68242	N/A
PRSS35	1316	0.4697	0.68293	0.851247
ZSWIM4	1317	0.4699	0.68309	1.01723
TAS2R4	1318	0.47284	0.68548	0.923732
TRIM6	1319	0.47324	0.68574	0.869676
SERINC2	1320	0.47481	0.68699	1.19454
ARMC9	1321	0.475	0.68714	1.24285
CD3EAP	1322	0.47566	0.68768	N/A
GUCY1A3	1323	0.47657	0.68841	1.18819
GBP1	1324	0.47695	0.68869	9.77318
BCL3	1325	0.47831	0.68984	1.46306
PLAT	1326	0.47873	0.69016	1.13105
WDR5B	1327	0.47963	0.69083	N/A
ANO5	1328	0.47992	0.69105	1.33753
CREBRF	1329	0.48063	0.6916	1.19967
PRKAG3	1330	0.4808	0.69176	1.04912
TYRO3	1331	0.4814	0.69223	0.832395
CXCL11	1332	0.48169	0.69246	1.6198
VMO1	1333	0.48195	0.69266	1.14676
TBX1	1334	0.48228	0.69295	2.39489
RIMBP3	1335	0.48263	0.69324	1.31374
DCDC5	1336	0.48277	0.69334	N/A
DPYSL3	1337	0.48294	0.69348	1.36423
HR	1338	0.4831	0.69361	0.913643
RGL4	1339	0.48317	0.69368	2.66991
LRRN3	1340	0.48346	0.69394	1.31697
SLC7A11	1341	0.48493	0.69514	1.22049
ITIH2	1342	0.48536	0.69549	0.889342
TRIB2	1343	0.48542	0.69551	1.04982
FRMD3	1344	0.48552	0.69561	0.838407
ADAP2	1345	0.48591	0.69589	0.99604
MARCKS	1346	0.48613	0.69609	1.1184
NonTargetingControlGuideForHuman_0178	1347	0.48615	0.6961	N/A
DAPP1	1348	0.48633	0.69623	1.1401
CNN1	1349	0.4864	0.69626	1.02341
ZNF285	1350	0.48669	0.69648	N/A
TNFRSF11A	1351	0.48699	0.69672	0.967053
RAD9A	1352	0.48888	0.69816	1.12402
PPIF	1353	0.48943	0.69855	1.16571
ODC1	1354	0.4902	0.69912	0.92406
KBTBD8	1355	0.49078	0.69955	1.47824
C6orf25	1356	0.49135	0.7	1.34303
ZNF835	1357	0.49252	0.70093	1.34867
ZNF470	1358	0.49253	0.70094	N/A
TNFRSF4	1359	0.4931	0.70139	1.50097
HAPLN3	1360	0.49485	0.70274	1.50081
ARNTL2	1361	0.49571	0.70345	1.04747
RRBP1	1362	0.49599	0.70371	1.66045
PGAP1	1363	0.49629	0.70389	0.715195
IRG1	1364	0.49717	0.70452	1.47568
MNDA	1365	0.49744	0.70471	1.51833
MID2	1366	0.49774	0.70498	1.04759
CPT1B	1367	0.49887	0.70595	1.65925
HES1	1368	0.49967	0.70657	0.802788
ADM	1369	0.50006	0.70692	1.404
ZNF385B	1370	0.50187	0.70817	1.21969
SRRM3	1371	0.5025	0.70878	N/A
ARG2	1372	0.50312	0.70932	1.13337
SPATS2L	1373	0.50367	0.70978	2.27068
CEBPD	1374	0.50408	0.7101	1.06879
ITGA1	1375	0.50458	0.71042	0.924214
ZNF572	1376	0.50485	0.71067	0.966077
VEGFC	1377	0.50504	0.71081	1.07593
ZNF879	1378	0.50523	0.71095	N/A
OSBPL5	1379	0.50531	0.71103	0.846135
CD74	1380	0.50618	0.71176	1.37117
PRG4	1381	0.50695	0.71231	1.57113
NonTargetingControlGuideForHuman_0141	1382	0.50788	0.71299	N/A
ZEB2	1383	0.50847	0.71346	1.10696
IFI6	1384	0.51005	0.71476	28.1675
PHF11	1385	0.51021	0.71487	2.47584
PAX8	1386	0.51051	0.71513	1.12867
LOC100506388	1387	0.5107	0.71531	N/A
ALX1	1388	0.51119	0.71569	1.16278
HTR1D	1389	0.51135	0.71581	1.11131
SLCO3A1	1390	0.51201	0.71636	1.29206
IL4I1	1391	0.51315	0.71719	4.68954
TRIM38	1392	0.51456	0.7182	1.29206
EBI3	1393	0.51462	0.71822	N/A
NonTargetingControlGuideForHuman_0106	1394	0.51477	0.71835	N/A
SECTM1	1395	0.51576	0.71902	1.04829
POP1	1396	0.5161	0.71931	1.07969
NonTargetingControlGuideForHuman_0174	1397	0.51733	0.72033	N/A
C17orf96	1398	0.51749	0.72043	1.37975
KIAA0895L	1399	0.51804	0.72088	1.14815
DSE	1400	0.51854	0.72128	1.29931
SCIN	1401	0.5186	0.72135	1.05421
CETP	1402	0.51917	0.72173	0.66797
KYNU	1403	0.5195	0.72201	0.840508
KCTD14	1404	0.52081	0.72296	1.33927
OPRM1	1405	0.52112	0.72318	1.25146
GSG2	1406	0.52247	0.72418	0.902745
PEX11A	1407	0.52323	0.72475	0.74461
TMEM63A	1408	0.52475	0.7259	1.92073
PDCD4	1409	0.52502	0.72609	0.857876
NonTargetingControlGuideForHuman_0182	1410	0.52652	0.72723	N/A
ADM2	1411	0.5274	0.72804	N/A
CD38	1412	0.52777	0.7283	1.31862
DAXX	1413	0.52809	0.72854	1.23326
NFE2L3	1414	0.52813	0.72858	1.46369
NPTX1	1415	0.53011	0.72998	1.47831
AKT1S1	1416	0.53112	0.7308	1.47618
MN1	1417	0.53174	0.73136	0.974912
RIPK1	1418	0.53282	0.73209	1.3444
CD163	1419	0.53282	0.73209	2.55579
EGR2	1420	0.53363	0.73277	2.15697
N4BP1	1421	0.53374	0.73281	0.868064
SNAI1	1422	0.5339	0.73293	0.779149
GCA	1423	0.53551	0.73416	1.0732
C4orf32	1424	0.53583	0.73439	1.21063
FNDC4	1425	0.53633	0.73476	1.01743
MASTL	1426	0.53685	0.73508	2.56856
CXCL13	1427	0.53841	0.73627	0.855176
SKIDA1	1428	0.53873	0.73651	0.939083
PARP9	1429	0.53948	0.7371	15.0077
PVRL2	1430	0.54138	0.7387	1.78339
C19orf38	1431	0.54402	0.74095	1.06452
NOD1	1432	0.54434	0.74119	1.29762
CLIC4	1433	0.54482	0.7416	1.53052
ADPRM	1434	0.5452	0.74186	1.32789
ALDH1A2	1435	0.54535	0.74199	1.29439
DPCD	1436	0.54556	0.74216	0.703699
CBWD6	1437	0.54561	0.74223	1.12412
C7orf63	1438	0.54612	0.74262	N/A
ZNF436	1439	0.54674	0.74316	1.14771
NonTargetingControlGuideForHuman_0120	1440	0.547	0.74338	N/A
NKAIN1	1441	0.54706	0.74343	1.38013
LHFPL2	1442	0.54722	0.74358	1.39114
IMPA2	1443	0.54772	0.74401	0.706692
KAT2B	1444	0.54961	0.74568	1.12443
ALDOB	1445	0.54978	0.7458	0.860777
GK	1446	0.55009	0.74606	1.6629
NRN1	1447	0.55232	0.74778	0.978964
TRAF1	1448	0.55267	0.74805	1.5356
SMAD3	1449	0.5528	0.74815	1.14258
GTF2E1	1450	0.55325	0.74855	1.12989
CHRNA10	1451	0.55518	0.75001	0.964054
TDRD7	1452	0.5558	0.7505	1.09476
MREG	1453	0.55598	0.75064	0.718532
P2RX7	1454	0.55629	0.75092	N/A
TLX2	1455	0.5563	0.75092	0.95475
LDHAL6A	1456	0.55634	0.75096	N/A
PTGFRN	1457	0.55671	0.75118	1.29546
SPPL2A	1458	0.55707	0.75151	0.894009
NUP43	1459	0.55741	0.7518	N/A
F2RL2	1460	0.55761	0.75196	1.10475
DMD	1461	0.55852	0.75266	1.61407
ATP10B	1462	0.55979	0.75357	N/A
INHBA	1463	0.5599	0.75365	1.47498
TIFAB	1464	0.55994	0.75368	1.9097
SRC	1465	0.56168	0.75503	1.23461
OAS2	1466	0.56294	0.75601	75.9788
ACSL1	1467	0.56448	0.75709	1.47769
TRMT5	1468	0.56474	0.75726	1.18003
PLSCR2	1469	0.56499	0.75745	N/A
FUCA1	1470	0.56609	0.75829	0.711223
NIPAL1	1471	0.56641	0.7585	0.99984
CCL8	1472	0.5683	0.75998	10.5653
FAM83G	1473	0.56846	0.76008	1.01353
DYNLT1	1474	0.56924	0.76074	1.78107
CORIN	1475	0.57003	0.7613	1.11997
RIF1	1476	0.57034	0.76157	1.27622
C5orf20	1477	0.57128	0.76225	N/A
MAX	1478	0.57146	0.76236	1.43079
C12orf74	1479	0.57235	0.76307	1.24994
FFAR3	1480	0.57279	0.76342	1.09259
CST6	1481	0.57379	0.7641	1.17623
CXCL10	1482	0.57413	0.76431	22.7273
DCUN1D3	1483	0.57467	0.76477	0.93858
MAB21L2	1484	0.5752	0.76518	1.00519
TLCD1	1485	0.57552	0.76544	1.15991
CHAC1	1486	0.57577	0.76565	2.4658
HTRA4	1487	0.57598	0.7658	0.76952
RHPN1	1488	0.57644	0.76616	0.82961
IRAK2	1489	0.57661	0.76629	N/A
PDGFA	1490	0.57739	0.76684	1.04176
TNFRSF18	1491	0.57926	0.76822	1.41678
SLAMF1	1492	0.57972	0.76861	1.52348
RBM43	1493	0.58019	0.76899	2.09995
SAMD9	1494	0.58066	0.76935	N/A
CLEC2B	1495	0.58071	0.76939	N/A
SLC24A3	1496	0.58097	0.76958	0.938656
NonTargetingControlGuideForHuman_0171	1497	0.58349	0.77146	N/A
C4orf33	1498	0.58368	0.77161	N/A
AHNAK2	1499	0.58423	0.77206	1.24146
FILIP1L	1500	0.5847	0.7724	1.00626
P2RY1	1501	0.58547	0.77304	1.07328
OLR1	1502	0.58559	0.77311	N/A
TNFSF15	1503	0.58609	0.77337	0.954549
EHF	1504	0.58656	0.77373	0.708728
NEXN	1505	0.5868	0.77388	15.0248
CHI3L2	1506	0.58729	0.77424	1.16438
H3F3C	1507	0.58898	0.77553	1.16023
ANKS1B	1508	0.58922	0.77574	1.23427
42981	1509	0.58946	0.77594	N/A
MSR1	1510	0.5897	0.77613	1.30802
MYC	1511	0.59042	0.77673	1.04343
IFRD1	1512	0.59057	0.77679	1.40276
RADIL	1513	0.59066	0.77689	1.15495
CLDN11	1514	0.59154	0.77754	0.816104
GRHL1	1515	0.59293	0.7786	1.32909
NUDCD1	1516	0.59362	0.77905	1.18036
AMPD3	1517	0.59396	0.77929	1.18648
TNFRSF10A	1518	0.59411	0.77939	1.16379
SERPING1	1519	0.59483	0.77997	10.4769
TCTEX1D1	1520	0.59521	0.78031	0.813356
SMTNL1	1521	0.59536	0.78042	1.01442
GIMAP6	1522	0.59545	0.78046	0.808554
UPB1	1523	0.59663	0.78138	N/A
GJA3	1524	0.59703	0.78174	1.22655
FAM129A	1525	0.59708	0.78177	1.43012
C17orf67	1526	0.59853	0.78298	2.55219
RASSF4	1527	0.59856	0.783	1.17215
HOMEZ	1528	0.59966	0.78394	1.15309
CNP	1529	0.60041	0.78448	1.41787
UBFD1	1530	0.60147	0.78526	1.65337
BAG1	1531	0.60177	0.78546	N/A
ZNF28	1532	0.60238	0.78594	N/A
NonTargetingControlGuideForHuman_0164	1533	0.60351	0.78685	N/A
BCL2L14	1534	0.6036	0.78691	1.29968
NonTargetingControlGuideForHuman_0161	1535	0.60364	0.78693	N/A
MYO1G	1536	0.6037	0.78697	0.732913
CASZ1	1537	0.60527	0.78821	2.1224
NR4A3	1538	0.60573	0.78854	0.978057
TMEM171	1539	0.60588	0.78865	1.51436
METTL18	1540	0.60649	0.78906	0.990489
P2RY6	1541	0.60651	0.78908	1.4713
SCIMP	1542	0.60668	0.78921	1.41696
MAP6	1543	0.60702	0.78948	1.20962
KLK8	1544	0.60811	0.79034	1.20909
PLK3	1545	0.60998	0.79181	1.29019
ATCAY	1546	0.61043	0.79213	0.945427
HEXDC	1547	0.61088	0.79246	1.33987
RNF222	1548	0.61103	0.79258	1.37609
DNASE1L2	1549	0.61134	0.79282	1.15554
ATP7A	1550	0.61134	0.79282	1.18427
GBP6	1551	0.61224	0.79349	0.917235
TOR1B	1552	0.61226	0.7935	3.09623
DDO	1553	0.61239	0.79357	1.19276
CSF2RA	1554	0.61285	0.79398	1.0383
OR52K2	1555	0.6139	0.79479	0.861236
NFKBID	1556	0.61465	0.79528	1.02832
WLS	1557	0.61564	0.79581	1.54969
ZNF547	1558	0.61637	0.79622	N/A
DCP1A	1559	0.61773	0.7968	1.38275
OR2B11	1560	0.61863	0.79725	1.07213
RGAG4	1561	0.61899	0.79738	1.21087
PLCB3	1562	0.62111	0.79825	0.932048
RIMS3	1563	0.62116	0.79828	0.743162
CRLF2	1564	0.62232	0.79871	0.858661
SLC41A2	1565	0.62349	0.7991	1.23272
NonTargetingControlGuideForHuman_0111	1566	0.62596	0.80007	N/A
ME1	1567	0.62663	0.80035	1.66129
FST	1568	0.62846	0.80119	1.16328
LGALS3	1569	0.63026	0.80209	1.22178
FAM47E-STBD1	1570	0.63124	0.80253	N/A
NonTargetingControlGuideForHuman_0132	1571	0.63226	0.80305	N/A
PRKD2	1572	0.63263	0.80321	1.13065
TMEM229B	1573	0.63285	0.80327	1.98869
ST3GAL6	1574	0.63547	0.80447	0.871686
EPHB2	1575	0.6359	0.80464	1.29175
COBL	1576	0.63712	0.80509	1.29534
OLIG2	1577	0.6389	0.80585	0.756728
ABCA7	1578	0.63893	0.80587	0.844442
LY6E	1579	0.64052	0.80657	11.4275
CRP	1580	0.64149	0.80701	N/A
KLHL31	1581	0.64661	0.80935	0.841419
ATL1	1582	0.64787	0.80988	0.970005
ARSB	1583	0.64808	0.81001	1.21426
SMAD7	1584	0.64913	0.81053	1.10992
PATL2	1585	0.64997	0.81092	2.24678
RPL41	1586	0.65033	0.81109	1.03921
NonTargetingControlGuideForHuman_0114	1587	0.65038	0.81112	N/A
TXNIP	1588	0.6506	0.81121	0.836452
ERAP2	1589	0.65172	0.81177	1.10881
FOSB	1590	0.65472	0.81317	1.17109
ST8SIA4	1591	0.6552	0.81339	1.01581
PYCR1	1592	0.6597	0.81542	1.09879
EDEM1	1593	0.66099	0.81605	1.18471
CXCL12	1594	0.66146	0.81625	1.08565
GALNT2	1595	0.66215	0.81656	0.761565
NonTargetingControlGuideForHuman_0107	1596	0.66265	0.8168	N/A
PI3	1597	0.66579	0.81835	1.05555
DCK	1598	0.66642	0.81866	0.803277
HES4	1599	0.6676	0.81928	2.93243
PRKAG2	1600	0.668	0.81946	2.61575
ESPL1	1601	0.6682	0.81956	0.963023
PSME1	1602	0.6686	0.81976	1.99489
WNT10A	1603	0.66919	0.82009	0.912927
CD86	1604	0.67158	0.82121	1.06163
ZNF620	1605	0.67217	0.82149	N/A
MFI2	1606	0.67257	0.82162	1.38158
UGDH	1607	0.67356	0.8221	0.841371
LOC728485	1608	0.67395	0.82228	N/A
FNDC3B	1609	0.67474	0.82261	0.965427
NME8	1610	0.67533	0.82291	1.71063
CASP7	1611	0.67682	0.82359	1.98704
KIAA1211L	1612	0.68059	0.82538	0.852874
BIRC3	1613	0.68117	0.82557	1.05051
CDH1	1614	0.68768	0.82856	1.12632
IER3	1615	0.68937	0.82941	0.941965
SAT1	1616	0.69051	0.83003	1.3095
ST3GAL5	1617	0.69232	0.8307	1.59364
SCLT1	1618	0.69313	0.83108	1.57139
RNF24	1619	0.69351	0.83128	0.868634
SLC45A2	1620	0.69378	0.8314	1.36199
CCDC42B	1621	0.69481	0.83194	0.914435
GIMAP1-GIMAP5	1622	0.69574	0.83247	N/A
APOC2	1623	0.69583	0.8325	0.758346
UNC93B1	1624	0.698	0.83363	2.56024
HSPA4L	1625	0.69906	0.83418	1.2178
KIAA1671	1626	0.69998	0.83472	N/A
PKIB	1627	0.70089	0.83517	1.28834
RAI14	1628	0.70253	0.83598	1.27472
DSG2	1629	0.70434	0.83687	1.14992
HIST2H2AA3	1630	0.70439	0.8369	1.22778
BEST1	1631	0.70615	0.83784	0.760206
ZFP36	1632	0.70722	0.83834	0.881714
CSRNP1	1633	0.70804	0.83874	2.33545
ANXA2R	1634	0.70937	0.83942	0.906471
NonTargetingControlGuideForHuman_0157	1635	0.70939	0.83943	N/A
CBY3	1636	0.71045	0.83991	1.11719
PPM1E	1637	0.71115	0.8403	1.36132
TAS2R14	1638	0.71143	0.84047	1.11769
ANO7P1	1639	0.71221	0.84093	N/A
CSNK1G2	1640	0.7141	0.84195	1.16231
SCAMP5	1641	0.71438	0.84211	0.994268
STRIP2	1642	0.71502	0.84244	N/A
AGT	1643	0.71522	0.84254	1.04208
ID1	1644	0.7155	0.84265	1.13047
CACNA1G	1645	0.71607	0.84297	1.4681
PREX2	1646	0.71966	0.84466	1.29421
PRDM16	1647	0.71988	0.84478	1.14059
GPR15	1648	0.72057	0.84514	0.86453
LOC388813	1649	0.7209	0.84528	N/A
NonTargetingControlGuideForHuman_0134	1650	0.72173	0.84566	N/A
AZI2	1651	0.72447	0.84704	1.48815
FAM84B	1652	0.72637	0.84799	2.09032
BLMH	1653	0.72664	0.84812	1.1234
TAPBPL	1654	0.72789	0.84869	1.29813
HELB	1655	0.72949	0.84958	1.34509
C6orf62	1656	0.72962	0.84966	1.63505
NT5C3A	1657	0.73023	0.84988	1.96157
CACNA1A	1658	0.73107	0.85029	1.5263
TPRG1	1659	0.7319	0.85065	N/A
NonTargetingControlGuideForHuman_0113	1660	0.73236	0.85088	N/A
GBP7	1661	0.73487	0.85226	0.576739
HES2	1662	0.73617	0.8529	0.989142
KIAA1217	1663	0.7367	0.85315	1.02037
INHA	1664	0.73716	0.85339	1.06488
ENTPD7	1665	0.73781	0.85374	0.932054
IRF2BPL	1666	0.73895	0.85437	1.14296
DHFRL1	1667	0.73895	0.85437	N/A
B3GALT2	1668	0.74053	0.85512	0.884649
CCND3	1669	0.74153	0.85558	1.04503
SLC12A8	1670	0.7434	0.85653	2.69962
NR4A1	1671	0.7436	0.85662	1.22477
YEATS2	1672	0.74647	0.85802	1.13468
CRIM1	1673	0.74663	0.85808	1.02142
EOMES	1674	0.74806	0.85893	1.01026
RNASE4	1675	0.74922	0.85953	1.27023
AARS	1676	0.7496	0.85971	1.41786
ENPP2	1677	0.74998	0.85991	4.96305
DSP	1678	0.75118	0.86058	1.32439
NAB2	1679	0.75164	0.8608	1.25648
PKD2L1	1680	0.75342	0.86176	1.67665
DDIT4	1681	0.75418	0.86222	1.23898
NPIP8	1682	0.75566	0.86285	N/A
BLVRA	1683	0.75883	0.86442	1.82203
P2RX4	1684	0.7602	0.86512	1.01564
ATF3	1685	0.76035	0.86519	2.52664
DUSP28	1686	0.76193	0.86611	0.883668
PXDC1	1687	0.762	0.86615	N/A
CH25H	1688	0.76292	0.8668	0.769333
CX3CR1	1689	0.76379	0.86723	0.895689
NonTargetingControlGuideForHuman_0187	1690	0.764	0.86733	N/A
MT1X	1691	0.76403	0.86735	1.38836
NonTargetingControlGuideForHuman_0131	1692	0.76426	0.8675	N/A
TM2D2	1693	0.76452	0.86765	1.26887
TLR3	1694	0.76538	0.86813	1.41146
LEPR	1695	0.76575	0.86836	1.25114
YJEFN3	1696	0.76631	0.86868	1.07049
IFI27L2	1697	0.76645	0.8688	0.973859
CBR1	1698	0.76806	0.8696	1.50443
MARCKSL1	1699	0.76976	0.87055	0.72832
LGALS9C	1700	0.77025	0.87086	3.54979
LYPD3	1701	0.7704	0.87097	N/A
PSD3	1702	0.77205	0.87193	1.11297
GTF2IRD1	1703	0.77256	0.87218	0.886427
TM4SF19	1704	0.77299	0.87244	0.903355
YPEL4	1705	0.77396	0.873	1.07891
RAB24	1706	0.77634	0.87426	1.00393
OLFML3	1707	0.77717	0.87468	0.648045
SERPINB7	1708	0.77741	0.87477	1.27758
P2RY14	1709	0.77764	0.87485	1.5311
PML	1710	0.77782	0.87492	3.00343
B3GALT4	1711	0.77999	0.87614	0.772564
NonTargetingControlGuideForHuman_0101	1712	0.78021	0.87624	N/A
C6orf223	1713	0.78257	0.87751	1.31647
TRAFD1	1714	0.78298	0.87776	1.24335
NonTargetingControlGuideForHuman_0142	1715	0.78408	0.87836	N/A
TDRD6	1716	0.78422	0.87845	0.442788
OSM	1717	0.78504	0.87888	1.40647
DEFA1	1718	0.78572	0.8792	N/A
SEMA3B	1719	0.78625	0.87942	0.980455
GNMT	1720	0.78776	0.88026	0.891096
PLK2	1721	0.7882	0.88053	1.06371
SLIT2	1722	0.78888	0.88085	0.998882
NonTargetingControlGuideForHuman_0173	1723	0.78979	0.88136	N/A
RGL1	1724	0.78979	0.88136	1.77253
SNX18	1725	0.79072	0.88192	1.76792
PPFIA4	1726	0.79171	0.88252	0.948448
APOD	1727	0.79194	0.88266	0.914645
TNFSF10	1728	0.79232	0.88286	5.71297
MMACHC	1729	0.79245	0.88294	1.10975
OSGIN1	1730	0.7925	0.88299	N/A
TMEM52B	1731	0.79362	0.88354	0.926174
ZNF829	1732	0.79469	0.88418	0.905085
IFIT1B	1733	0.79522	0.88453	N/A
NonTargetingControlGuideForHuman_0168	1734	0.79675	0.88539	N/A
MT1M	1735	0.79696	0.88551	2.72223
NXPH4	1736	0.79762	0.88595	1.10926
CD300E	1737	0.79822	0.88631	0.98099
PNRC1	1738	0.79884	0.88663	1.11277
TINAGL1	1739	0.79886	0.88665	1.08148
SLC25A30	1740	0.79982	0.88717	0.84395
ASPA	1741	0.80048	0.88755	1.07754
PRAME	1742	0.80201	0.88834	1.21756
HERC5	1743	0.80309	0.889	N/A
MMP2	1744	0.80333	0.88914	1.16364
HIST2H2AC	1745	0.80346	0.8892	1.17219
CD47	1746	0.80363	0.88929	1.52375
MMP9	1747	0.80396	0.88948	0.499592
PRLR	1748	0.80439	0.88979	1.20651
MX1	1749	0.80546	0.89043	25.9363
PUS1	1750	0.80548	0.89043	1.1593
B3GAT2	1751	0.8071	0.89157	0.9295
ZNRF2	1752	0.80722	0.89165	1.27699
KIF14	1753	0.80803	0.89214	0.916387
TRIM31	1754	0.80962	0.893	5.58235
NonTargetingControlGuideForHuman_0190	1755	0.81001	0.89324	N/A
FPR1	1756	0.81057	0.89358	1.01494
ISG15	1757	0.81078	0.89373	34.7627
GGT5	1758	0.81141	0.89407	1.09122
KREMEN2	1759	0.81235	0.89457	1.25083
LPL	1760	0.81454	0.89585	1.08329
ZC3H12A	1761	0.81609	0.89671	1.27943
NonTargetingControlGuideForHuman_0160	1762	0.81808	0.89784	N/A
TIMP3	1763	0.8199	0.89892	1.08255
TRADD	1764	0.82069	0.89931	1.50003
DUSP16	1765	0.82142	0.89971	1.56747
CYP2J2	1766	0.82258	0.90047	2.08628
C17orf97	1767	0.82341	0.90084	0.961626
NonTargetingControlGuideForHuman_0149	1768	0.82498	0.90182	N/A
IL18BP	1769	0.8267	0.90285	1.19335
NonTargetingControlGuideForHuman_0153	1770	0.82859	0.90388	N/A
CXCL16	1771	0.82866	0.90394	1.06596
LIG4	1772	0.82906	0.90412	1.16471
RSPH9	1773	0.82914	0.90416	1.07345
SLFN5	1774	0.82996	0.9047	1.27349
CLDN23	1775	0.83051	0.90501	1.65846
TNFSF13B	1776	0.83109	0.9054	3.28
RNF34	1777	0.83148	0.90561	1.67631
PARP15	1778	0.83484	0.90755	1.15784
PDE4B	1779	0.8375	0.90914	0.953283
NonTargetingControlGuideForHuman_0148	1780	0.83791	0.90936	N/A
GPNMB	1781	0.83909	0.91012	1.54358
TNS1	1782	0.83973	0.91051	1.01618
CMPK2	1783	0.84003	0.91068	33.8877
NIPAL4	1784	0.84152	0.91152	1.41917
C5	1785	0.84236	0.91216	0.60352
PSEN2	1786	0.84246	0.91223	1.26392
CCDC89	1787	0.8428	0.91244	0.7752
PLIN2	1788	0.84445	0.91343	1.1801
CLEC4F	1789	0.84735	0.91521	1.25619
PLAUR	1790	0.84851	0.91592	1.06668
TAPBP	1791	0.8495	0.91651	1.4399
ZNF366	1792	0.85021	0.91695	2.09117
MB21D1	1793	0.85065	0.91724	1.31765
HLA-G	1794	0.85092	0.91738	1.94777
GZMB	1795	0.85224	0.91832	1.47552
IGFBP4	1796	0.85233	0.91836	2.77217
DMXL2	1797	0.85259	0.91853	0.663689
PSMB9	1798	0.85277	0.91861	3.67938
AGPAT9	1799	0.85356	0.91914	0.658749
ACTL10	1800	0.85512	0.92015	1.09594
BUB1	1801	0.85705	0.92113	1.03201
NonTargetingControlGuideForHuman_0133	1802	0.85878	0.92161	N/A
TCHH	1803	0.86508	0.92327	0.81668
NonTargetingControlGuideForHuman_0121	1804	0.86541	0.92337	N/A
CXCL1	1805	0.86859	0.92423	0.679053
ALDH1L2	1806	0.87009	0.92465	1.68837
B2M	1807	0.87044	0.92473	1.30719
TRNT1	1808	0.87132	0.92494	1.50581
GCNT2	1809	0.87288	0.92539	1.90287
MRM1	1810	0.87613	0.92631	1.65175
FGD2	1811	0.87663	0.92647	2.13521
TXNDC17	1812	0.87756	0.92675	1.06036
AKAP2	1813	0.88053	0.92756	0.910594
PLAC8	1814	0.88786	0.92996	1.11739
UGT1A6	1815	0.88825	0.93014	0.805643
MACC1	1816	0.88855	0.93023	1.05
GRAMD1B	1817	0.88901	0.93035	1.20024
RAB39A	1818	0.89076	0.93083	N/A
AQP9	1819	0.89137	0.93101	1.19046
ZNF322	1820	0.89144	0.93102	2.05776
C5orf51	1821	0.89197	0.93115	0.962636
MT1G	1822	0.89274	0.93136	1.28131
C1orf74	1823	0.89309	0.93146	1.00371
LCN12	1824	0.89316	0.93147	0.99972
FZD2	1825	0.895	0.93212	0.915634
CX3CL1	1826	0.89617	0.93249	0.673545
SERPINE1	1827	0.89667	0.93271	1.07417
TCF7L2	1828	0.89789	0.93322	1.02961
RBKS	1829	0.89803	0.93329	0.708014
LIPA	1830	0.8986	0.93348	1.05452
FAP	1831	0.89888	0.9336	1.60503
TRIM6-TRIM34	1832	0.89925	0.93375	1.34598
NEFH	1833	0.90022	0.93407	1.0411
KIAA1958	1834	0.90195	0.93461	1.69544
CALD1	1835	0.90366	0.93525	1.06411
RASL10B	1836	0.904	0.93534	0.960669
SRXN1	1837	0.90427	0.93541	1.20184
MOB3C	1838	0.90528	0.93582	1.7211
IFITM10	1839	0.90587	0.93604	N/A
APOL2	1840	0.90601	0.93608	0.929482
ARHGAP27	1841	0.9094	0.93735	1.39274
NPAS2	1842	0.91181	0.93822	0.967199
ADAMTS7	1843	0.91188	0.93825	0.984183
IGSF3	1844	0.91362	0.93887	1.05998
PVRIG	1845	0.91496	0.93932	1.02993
KIR2DL1	1846	0.91539	0.93949	1.3301
C1orf106	1847	0.91587	0.93964	0.807279
CHST7	1848	0.91719	0.94016	0.922582
PDGFRB	1849	0.92011	0.94127	0.567944
H1F0	1850	0.92114	0.9416	1.37859
SLC16A3	1851	0.9226	0.94221	1.10461
HIST1H2AC	1852	0.92338	0.94253	0.768131
NonTargetingControlGuideForHuman_0197	1853	0.92376	0.94264	N/A
KIAA0040	1854	0.92606	0.94375	1.59369
HRASLS2	1855	0.92611	0.94377	1.559
APOBEC3A	1856	0.92658	0.94399	1.01242
GNB4	1857	0.92713	0.94417	2.46107
EXOSC9	1858	0.92739	0.9443	1.70898
PYHIN1	1859	0.92829	0.94474	2.30849
PTMA	1860	0.92886	0.94496	1.19121
MSC	1861	0.9301	0.94555	1.53263
TRIM68	1862	0.93015	0.94557	1.06187
CPA6	1863	0.93097	0.94591	1.33842
RMI2	1864	0.93127	0.94605	0.851356
HIST1H1D	1865	0.93197	0.94636	0.806908
MAATS1	1866	0.93287	0.9467	N/A
NonTargetingControlGuideForHuman_0123	1867	0.93334	0.94689	N/A
RXFP1	1868	0.93429	0.94733	1.07501
CCDC87	1869	0.93601	0.94815	0.996767
HIST1H4H	1870	0.93971	0.95001	0.875672
SPATA5	1871	0.94104	0.95061	1.24303
APOL6	1872	0.94174	0.95096	N/A
FUT4	1873	0.94187	0.95105	0.944128
CES1	1874	0.94248	0.95135	0.985225
STEAP4	1875	0.94252	0.95138	0.820418
KCNJ2	1876	0.94342	0.95188	1.19218
LAMP3	1877	0.94435	0.95237	3.5409
LHX2	1878	0.94527	0.95291	1.1293
SLC35F5	1879	0.9458	0.9532	0.941495
TMPRSS3	1880	0.94642	0.95352	1.41141
COL8A1	1881	0.94825	0.95458	1.12769
FSCN1	1882	0.94958	0.95531	0.773217
TRIB3	1883	0.95015	0.95571	1.65058
SEMA4G	1884	0.95064	0.95599	0.935077
PSMB8	1885	0.95143	0.95653	1.72855
C6orf222	1886	0.95206	0.95697	0.848445
NonTargetingControlGuideForHuman_0147	1887	0.95225	0.95708	N/A
FAM170B	1888	0.95228	0.95711	0.841452
LILRA5	1889	0.95369	0.95799	1.8805
CCRL2	1890	0.95373	0.95803	1.04357
KCTD11	1891	0.9538	0.95808	1.08685
NonTargetingControlGuideForHuman_0169	1892	0.95606	0.95956	N/A
AIM1	1893	0.95647	0.95987	1.11109
MED20	1894	0.95661	0.95994	N/A
UGT1A3	1895	0.95705	0.96028	0.707055
ZNF205	1896	0.95764	0.96067	1.95056
42798	1897	0.95767	0.96069	N/A
TNFAIP6	1898	0.95999	0.96217	1.67076
DKK3	1899	0.96059	0.96259	1.17741
TTC26	1900	0.96108	0.96296	1.07357
AMOTL2	1901	0.96151	0.96325	0.695063
NFKB1	1902	0.96208	0.96367	1.06737
CYP27B1	1903	0.96306	0.96431	0.992489
MAVS	1904	0.96358	0.96475	0.897107
ZNF618	1905	0.9639	0.965	1.10756
FOXC1	1906	0.96416	0.96519	0.921887
ZSCAN22	1907	0.96438	0.96537	N/A
GPR68	1908	0.9652	0.96609	0.694335
PLA2G7	1909	0.96553	0.96639	1.85928
NonTargetingControlGuideForHuman_0186	1910	0.96616	0.96688	N/A
RGS20	1911	0.96731	0.96784	1.44327
GLI3	1912	0.96812	0.96859	1.02052
NEURL3	1913	0.96835	0.9688	N/A
KIR2DL5A	1914	0.96845	0.96887	1.62522
TRMT1L	1915	0.96881	0.96913	1.22754
CHRM5	1916	0.96883	0.96915	1.12136
GCH1	1917	0.97055	0.97072	1.90062
ZNF148	1918	0.97075	0.97086	1.05002
S1PR3	1919	0.97077	0.9709	1.15026
HLA-E	1920	0.9712	0.97131	2.04721
HIST1H3D	1921	0.97122	0.97135	0.915616
KIFC3	1922	0.97129	0.97141	0.712542
MDK	1923	0.97235	0.9724	1.41718
SOCS1	1924	0.97251	0.97256	1.47259
NonTargetingControlGuideForHuman_0126	1925	0.9726	0.97263	N/A
GIN1	1926	0.97338	0.97333	1.14812
C15orf27	1927	0.97345	0.9734	0.506123
NonTargetingControlGuideForHuman_0135	1928	0.97345	0.9734	N/A
MTHFD1L	1929	0.97347	0.97342	1.1817
EMP2	1930	0.97421	0.97413	0.878091
TLR1	1931	0.97538	0.97537	1.45495
HIST1H1C	1932	0.97557	0.97551	1.12955
NonTargetingControlGuideForHuman_0188	1933	0.97607	0.97596	N/A
BCAS4	1934	0.97704	0.9769	0.964666
ASCL2	1935	0.97736	0.9773	2.13938
THBS1	1936	0.97782	0.97775	0.990642
PNP	1937	0.97797	0.9779	0.889135
GPBAR1	1938	0.97811	0.97808	1.69584
AXL	1939	0.97826	0.97821	9.46875
MAP1LC3C	1940	0.97865	0.97856	0.830213
DUSP5	1941	0.97875	0.97872	1.15217
MOCS3	1942	0.97969	0.97971	0.804315
PIM3	1943	0.98056	0.98052	1.87962
DEFA3	1944	0.98073	0.98068	N/A
RAB33A	1945	0.98101	0.98095	1.04866
LAG3	1946	0.98102	0.98097	9.04496
TMEM186	1947	0.98206	0.98209	0.804518
SIAH3	1948	0.98237	0.9824	0.785888
CARD17	1949	0.98257	0.98263	1.11547
PTPRN2	1950	0.98258	0.98265	1.42223
TFPI	1951	0.98277	0.98282	1.64925
SLC25A53	1952	0.98297	0.98303	N/A
CXCL2	1953	0.98305	0.98311	0.880277
AMPH	1954	0.98321	0.98331	1.30923
DDX3X	1955	0.98344	0.98352	1.07342
AGRN	1956	0.98363	0.9837	2.04077
SLCO4A1	1957	0.98439	0.98451	1.24089
SIGLEC1	1958	0.98456	0.98466	19.3387
SEMA6D	1959	0.98529	0.98538	1.22493
COL4A2	1960	0.98531	0.98539	1.14155
VEGFA	1961	0.98537	0.98547	1.12635
VGF	1962	0.98558	0.98562	1.08712
GPR157	1963	0.98574	0.98578	1.2784
LAD1	1964	0.98611	0.98617	0.93338
PHLDB1	1965	0.98652	0.98664	0.820638
TREX1	1966	0.98747	0.98761	1.29041
ME3	1967	0.98768	0.98778	1.54926
MED18	1968	0.98777	0.98786	N/A
CD276	1969	0.98778	0.98787	0.926809
CA2	1970	0.98783	0.98793	0.97383
GTPBP1	1971	0.988	0.98809	2.09699
CRYBB3	1972	0.98841	0.98858	1.04331
GRIN2C	1973	0.98873	0.98893	1.1015
SIX4	1974	0.99019	0.99038	1.07412
TYMP	1975	0.9902	0.99038	7.73489
CTSL1	1976	0.99085	0.99102	N/A
TRIM34	1977	0.9917	0.99185	1.44211
CLECL1	1978	0.99192	0.99206	1.00503
AEN	1979	0.99193	0.99209	1.31669
YAE1D1	1980	0.99206	0.99222	1.10495
HLA-C	1981	0.99275	0.99289	1.78432
IFI16	1982	0.99299	0.99314	8.11381
C1QB	1983	0.99305	0.99322	1.57365
NonTargetingControlGuideForHuman_0143	1984	0.99327	0.99343	N/A
AKAP8	1985	0.99384	0.99399	0.90496
UST	1986	0.99393	0.99407	1.06458
BAI1	1987	0.99423	0.99435	1.23342
TNFRSF12A	1988	0.99427	0.99437	1.15804
CYP4F22	1989	0.99445	0.99458	0.811093
XDH	1990	0.99453	0.9947	1.0855
NDN	1991	0.99561	0.99565	1.71125
PDGFB	1992	0.99567	0.99572	1.09828
MIDN	1993	0.99719	0.99722	0.99607
COPB2	1994	0.99727	0.99729	0.90583
HLA-DRA	1995	0.99735	0.99738	1.63544
CDKN2B	1996	0.99742	0.9975	1.24195
KLK10	1997	0.99755	0.99767	1.20507
FAM53A	1998	0.99761	0.99772	1.24086
SLC6A9	1999	0.99774	0.99783	1.36722
[truncated: 7 more rows]
